# Supplementary material for: Prioritizing Pharmaceuticals for Environmental Monitoring in Greece: A Comprehensive Review of Consumption, Occurrence, and Ecological Risk
Source: Toxics. 2025 Dec 30;14(1):45. doi: 10.3390/toxics14010045 (PMC12845719; doi:10.3390/toxics14010045)
Supplement: Supplementary file 1 [file toxics-14-00045-s001.zip]

Archive with 1 entries (1 files):
- toxics-4039142-supplementary.xlsx
