# Supplementary material for: Prioritizing Pharmaceuticals for Environmental Monitoring in Greece: A Comprehensive Review of Consumption, Occurrence, and Ecological Risk
Source: Toxics. 2025 Dec 30;14(1):45. doi: 10.3390/toxics14010045 (PMC12845719; doi:10.3390/toxics14010045)
Supplement: Supplementary file 1 [file toxics-14-00045-s001.zip › toxics-4039142-supplementary.xlsx]

## Sheet: Contents
Supporting infromation
Prioritizing Pharmaceuticals for Environmental Monitoring in Greece: A Comprehensive Review of Consumption, Occurrence, and Ecological Risk
Konstantina-Roxani Chatzipanagiotou1, Adamantia Bon1, Foteini Petrakli1, George Antonaropoulos1, Elias P. Koumoulos1,*
1 IRES - Innovation in Research and Engineering Solutions SNC; kchatzip@innovation-res.eu, adamantiabon@innovation-res.eu, fpetrakli@innovation-res.eu, gantonaropoulos@innovation-res.eu
*Correspondence: epk@innovation-res.eu
Sheet	Content
Table S1	Overview of identified APIs, metabolites and transformation products, including their therapeutic class, monitoring and detection frequency, and maximum concentrations reported in wastewater and natural waters in Greece.
Table S2	Overview of the ecotoxicity data for all identified APIs, metabolites and transformation products, including lowest PNEC values, maximum concentrations measured in wastewater and natural waters in Greece, calculated RQs with associated risk categories, detection ratios and corresponding monitoring classifications for each compound.

## Sheet: Table S1
Table S1: Overview of identified APIs, metabolites and transformation products, including their therapeutic class, monitoring and detection frequency, and maximum concentrations reported in wastewater and natural waters in Greece.
Compound	Compound	API / metabolite / transformation product	Class	Class paper	Times searched	effluent WWTP max (ng/L)	effluent hospital max (ng/L)	natural water max (ng/L)	Counts natural water	Counts influent WWTP	Counts effluent WWTP	Counts sludge WWTP	Drinking water	Counts Total
Triclosan	Triclosan	API	D08AE04, D09AA06	NOT IN LIST	114	6050	6900	150	9	32	40	22	0	103
Diclofenac (sodium)	Diclofenac	API	D11AX18, M01AB05, M02AA15, S01BC03	M01A - Antiinflammatory and antirheumatic products non-steroids	98	7003	6500	1043	13	30	44	5	0	92
Carbamazepine	Carbamazepine	API	N03AF01	N- Nervous system (rest)	73	2200	1900	585	11	24	33	3	0	71
Naproxen	Naproxen	API	G02CC02, M01AE02, M02AA12, M01AE56, M01AE52	M01A - Antiinflammatory and antirheumatic products non-steroids	83	1076	10000	322	11	29	25	6	0	71
Salicyclic acid	Salicyclic acid	API	A01AD05, B01AC06, N02BA01	N02 - Analgesics	60	10100	14600	3140	7	24	25	4	0	60
Ibuprofen	Ibuprofen	API	C01EB16, G02CC01, M01AE01, M02AA13, R02AX02	M01A - Antiinflammatory and antirheumatic products non-steroids	77	10771	900	1351	12	23	21	3	0	59
Acetaminophen (Acetamidophenol, paracetamol)	Acetaminophen	API	N02BE01, N02BE51, N02BE71	N02 - Analgesics	58	7420	7400	2983	10	22	24	1	0	57
Sulfamethoxazole	Sulfamethoxazole	API	J01EC01, QJ01EQ11	J01 - Antibacterials for systemic use	55	1546.9	481.3	190	5	19	29	0	0	53
Trimethoprim	Trimethoprim	API	J01EA01	J01 - Antibacterials for systemic use	50	358	533.2	3.4	2	19	29	0	0	50
Ketoprofen	Ketoprofen	API	M01AE03, M01AE53, M02AA10	M01A - Antiinflammatory and antirheumatic products non-steroids	57	1574	n.a.	395	7	18	19	0	0	44
Gemfibrozil	Gemfibrozil	API	C10AB04	C10 - Lipid modifying agents	43	1300	1700	602	6	15	16	0	0	37
metformin (+hydr.)	metformin	API	A10BA02, A10BD23, A10BD02, A10BD18, A10BD11, A10BD25, A10BD22, A10BD14, A10BD16, A10BD17, A10BD05, A10BD15, A10BD07, A10BD10, A10BD13, A10BD20, A10BD08, A10BD03	A10 - Drugs used in diabetes	38	4806	26	n.a.	0	17	18	2	0	37
Venlafaxine (+hydrochloride)	Venlafaxine	API	N06AX16	N06A - Antidepressants	37	732	495.4	4.9	1	12	20	3	0	36
Bezafibrate	Bezafibrate	API	C10AB02	C10 - Lipid modifying agents	41	278.2	344.2	3.5	4	14	15	1	0	34
Atenolol	Atenolol	API	C07AB03	C07 - Beta Blocking Agents	30	1707	n.a.	194	5	11	13	1	0	30
Citalopram (hydrobromide)	Citalopram	API	N06AB04	N06A - Antidepressants	33	766.2	102.4	10.9	3	9	14	3	0	29
Clarithromycin	Clarithromycin	API	J01FA09	J01 - Antibacterials for systemic use	30	1476	n.a.	16	3	10	14	2	0	29
Valsartan (+acid)	Valsartan	API	C09CA03, C09DX05, C09DA03, C09DX02, C09DX01, C09DB08, C09DB01, C09DX04 , C10BX10	C09 - Agents acting on the Renin-Angiotensin system	28	11364	n.a.	146	4	10	12	2	0	28
Metoprolol	Metoprolol	API	C07AB02	C07 - Beta Blocking Agents	27	899	n.a.	6	2	10	13	2	0	27
Phenazone	Phenazone	API	N02BB01, S02DA03	N02 - Analgesics	39	18	700	108	5	14	7	1	0	27
Ciprofloxacin	Ciprofloxacin	API	J01MA02, S01AE03, S02AA15, S03AA07, J01RA10, J01RA11, J01RA12	J01 - Antibacterials for systemic use	28	1437	n.a.	115	1	11	11	2	0	25
Serltraline	Serltraline	API	N06AB06	N06A - Antidepressants	34	29	68.4	0	0	9	13	3	0	25
Furosemide	Furosemide	API	C03CA01	C03 - Diuretics	24	9965	n.a.	20	1	11	12	0	0	24
Propranolol	Propranolol	API	C07AA05	C07 - Beta Blocking Agents	28	190	n.a.	1	1	9	12	2	0	24
Tramadol	Tramadol	API	N02AX02, N02AJ13	N02 - Analgesics	25	978	n.a.	1	1	10	11	2	0	24
Azithromycin	Azithromycin	API	J01FA10, S01AA26, J01RA07	J01 - Antibacterials for systemic use	27	280	n.a.	n.a.	0	10	11	2	0	23
Guanylurea	Guanylurea	metabolite/transformation product	A10BA02, A10BD23, A10BD02, A10BD18, A10BD11, A10BD25, A10BD22, A10BD14, A10BD16, A10BD17, A10BD05, A10BD15, A10BD07, A10BD10, A10BD13, A10BD20, A10BD08, A10BD03	A10 - Drugs used in diabetes	25	642.7	627	n.a.	0	10	13	0	0	23
Lidocaine	Lidocaine	API	C01BB01, C05AD01, D04AB01, N01BB02, N01BB52, R02AD02, S01HA07, S02DA01, QC01BB01, QC05AD01, QD04AB01, QN01BB02, QN01BB52, QR02AD02, QS01HA07, QS02DA01, QD04AB51	N- Nervous system	23	357	n.a.	12.2	1	10	12	0	0	23
Irbesartan	Irbesartan	API	C09CA04, C09DA04	C09 - Agents acting on the Renin-Angiotensin system	21	7464.4	n.a.	29	1	8	12	0	0	21
Metronidazole	Metronidazole	API	A01AB17, D06BX01, G01AF01, J01XD01, P01AB01, QP51CA01	J01 - Antibacterials for systemic use	25	399	n.a.	8.2	1	11	9	0	0	21
Ranitidine	Ranitidine	API	A02BA02	A02B - Drugs for peptic ulcer and gastro-oesophagel reflux diseases	25	1377	n.a.	n.a.	0	10	9	2	0	21
Fluconazole	Fluconazole	API	D01AC15, J02AC01, J01RA07	J - Antiinfectives for systemic use	20	573.5	n.a.	n.a.	0	8	12	0	0	20
Gabapentin	Gabapentin	API	N02BF01	N02 - Analgesics	20	1493.2	n.a.	n.a.	0	10	10	0	0	20
Risperidone	Risperidone	API	N05AX08	N- Nervous system	30	85.76	n.a.	25.7	3	5	11	1	0	20
Atorvastatin	Atorvastatin	API	C10AA05, C10BX08, C10BX03, C10BA05, C10BA08, C10BX15, C10BX12, C10BX06, C10BX11	C10 - Lipid modifying agents	27	209	n.a.	n.a.	0	11	7	1	0	19
Cetirizine (dihydrochloride)	Cetirizine	API	R06AE07, S01GX12	R - Respiratory system (rest)	21	1238	n.a.	1	1	7	11	0	0	19
Clofibrate (including Clofibric acid)	Clofibrate	API	C10AB01	C10 - Lipid modifying agents	48	800	0	168	2	7	10	0	0	19
Losartan	Losartan	API	C09CA01	C09 - Agents acting on the Renin-Angiotensin system	20	268.1	n.a.	8.1	1	8	9	0	0	18
Sulfadiazine	Sulfadiazine	API	J01EC02, QJ01EQ10	J01 - Antibacterials for systemic use	21	194	n.a.	2	1	9	7	1	0	18
Telmisartan	Telmisartan	API	C09CA07	C09 - Agents acting on the Renin-Angiotensin system	20	1258	n.a.	n.a.	0	6	12	0	0	18
Cimetidine	Cimetidine	API	A02BA01	A02B - Drugs for peptic ulcer and gastro-oesophagel reflux diseases	25	69	n.a.	20	2	8	6	1	0	17
Fenofibrate (& Fenofibric acid)	Fenofibrate	API	C10AB05, C10BA03, C10BA04	C10 - Lipid modifying agents	31	160	128.9	91	1	9	7	0	0	17
Fluoxetine	Fluoxetine	API	N06AB03, QN06AB03	N06A - Antidepressants	20	28	36.7	0	0	5	9	3	0	17
Moxifloxacin	Moxifloxacin	API	J01MA14, S01AE07	J01 - Antibacterials for systemic use	17	2015.2	n.a.	n.a.	0	7	10	0	0	17
Diazepam	Diazepam	API	N05BA01	N05B - Anxiolytics	23	15.7	n.a.	1	1	6	9	0	0	16
Lincomycin	Lincomycin	API	J01FF02, QJ51FF02	J01 - Antibacterials for systemic use	22	102.3	n.a.	n.a.	0	8	8	0	0	16
Tolfenamic acid	Tolfenamic acid	API	M01AG02	M01A - Antiinflammatory and antirheumatic products non-steroids	33	205.2	0	n.a.	0	8	8	0	0	16
Clozapine	Clozapine	API	N05AH02	N- Nervous system	15	94	78.2	n.a.	0	5	7	3	0	15
Lamotrigine	Lamotrigine	API	N03AX09	N- Nervous system	15	529.5	n.a.	n.a.	0	6	9	0	0	15
Mefenamic acid	Mefenamic acid	API	M01AG01	M01A - Antiinflammatory and antirheumatic products non-steroids	15	1850	63.9	10.9	3	5	6	1	0	15
Nimesulide	Nimesulide	API	M01AX17, M02AA26	M01A - Antiinflammatory and antirheumatic products non-steroids	18	9731	n.a.	n.a.	0	7	8	0	0	15
Orphenadrine	Orphenadrine	API	M03BC01, N04AB02	M - Musculo-skeletal system	17	156.7	n.a.	n.a.	0	5	10	0	0	15
Amitriptiline	Amitriptiline	API	N06AA09	N06A - Antidepressants	19	59.5	23	n.a.	0	4	7	3	0	14
Amoxicillin	Amoxicillin	API	J01CA04, QG51AA03	J01 - Antibacterials for systemic use	23	880	n.a.	127.8	1	7	6	0	0	14
Bisoprolol	Bisoprolol	API	C07AB07	C07 - Beta Blocking Agents	19	105	n.a.	n.a.	0	6	8	0	0	14
Budesonide	Budesonide	API	A07EA06, D07AC09, R01AD05, R03BA02	R03 - Drugs for obstructive airway diseases	20	454.7	610.8	1	2	6	6	0	0	14
Bupropion	Bupropion	API	N06AX12	N06A - Antidepressants	24	74.09	16	n.a.	0	6	7	1	0	14
Levofloxacin	Levofloxacin	API	J01MA12, S01AE05, A02BD10, J01RA05	J01 - Antibacterials for systemic use	15	447.5	n.a.	n.a.	0	6	8	0	0	14
Norfloxacin	Norfloxacin	API	J01MA06, S01AE02	J01 - Antibacterials for systemic use	23	308	n.a.	n.a.	0	6	6	2	0	14
Oxazepam	Oxazepam	API	N05BA04	N05B - Anxiolytics	14	89	n.a.	n.a.	0	5	8	1	0	14
Diltiazem	Diltiazem	API	C05AE03, C08DB01	C08 - Calcium channel blockers	19	80.31	n.a.	n.a.	0	6	7	0	0	13
Erythromycin	Erythromycin	API	D10AF02, J01FA01, S01AA17, QJ51FA01	J01 - Antibacterials for systemic use	26	123.5	92.8	137	2	4	6	0	1	13
Gliclazide	Gliclazide	API	A10BB09	A10 - Drugs used in diabetes	14	22.91	n.a.	n.a.	0	6	7	0	0	13
Mirtazapine	Mirtazapine	API	N06AX11	N06A - Antidepressants	13	93	43.2	n.a.	0	4	6	3	0	13
Roxithromycin	Roxithromycin	API	J01FA06	J01 - Antibacterials for systemic use	17	27.4	n.a.	1	2	5	6	0	0	13
Simvastatin	Simvastatin	API	C10AA01	C10 - Lipid modifying agents	22	1738	1	n.a.	0	9	4	0	0	13
Alfuzosin	Alfuzosin	API	G04CA01	G - Genito urinary system and sex hormones (rest)	17	27.22	n.a.	n.a.	0	4	8	0	0	12
Bromazepam	Bromazepam	API	N05BA08	N05B - Anxiolytics	20	87	n.a.	n.a.	0	7	5	0	0	12
Progesterone	Progesterone	API	G03DA04	G03 - Sex hormones and modulators of the genital system	22	221	n.a.	n.a.	0	6	5	1	0	12
Amisulpride	Amisulpride	API	N05AL05	N- Nervous system (rest)	11	732.4	929.4	3.2	1	2	7	1	0	11
Clomipramine	Clomipramine	API	N06AA04	N06A - Antidepressants	11	8.7	0	n.a.	0	2	7	2	0	11
Etoricoxib	Etoricoxib	API	M01AH05	M01A - Antiinflammatory and antirheumatic products non-steroids	14	287.6	n.a.	n.a.	0	5	6	0	0	11
Indomethacin, Indomethacine	Indomethacin	API	C01EB03, M01AB01, M02AA23, S01BC01	M01A - Antiinflammatory and antirheumatic products non-steroids	21	140.2	n.a.	n.a.	0	7	4	0	0	11
Ofloxacin	Ofloxacin	API	J01MA01, S01AE01, S02AA16	J01 - Antibacterials for systemic use	12	460	n.a.	1	1	4	3	2	1	11
Omeprazole	Omeprazole	API	A02BC01, A02BC51	A02B - Drugs for peptic ulcer and gastro-oesophagel reflux diseases	19	2547.7	n.a.	n.a.	0	6	5	0	0	11
Sildenafil	Sildenafil	API	G04BE03	G - Genito urinary system and sex hormones	15	517	n.a.	n.a.	0	5	6	0	0	11
Alprazolam	Alprazolam	API	N05BA12	N05B - Anxiolytics	15	10.3	n.a.	1	1	4	5	0	0	10
Fluvoxamine	Fluvoxamine	API	N06AB08	N06A - Antidepressants	17	18.7	8.5	n.a.	0	4	5	1	0	10
Glimepiride	Glimepiride	API	A10BB12	A10 - Drugs used in diabetes	17	14.4	n.a.	n.a.	0	5	5	0	0	10
Lorazepam	Lorazepam	API	N05BA06	N05B - Anxiolytics	11	126	n.a.	0	0	4	5	1	0	10
Tamoxifen (citrate)	Tamoxifen	API	L02BA01	NOT IN LIST	17	102.8	n.a.	6.5	1	4	5	0	0	10
Cyclophosphamide ( Cyclophophamide monohydrate)	Cyclophosphamide	API	L01AA01	NOT IN LIST	13	759.9	n.a.	n.a.	0	5	4	0	0	9
Cytarabine	Cytarabine	API	L01BC01	NOT IN LIST	16	100.9	n.a.	n.a.	0	5	4	0	0	9
Ephedrine	Ephedrine	API	C01CA26, R01AA03, R01AB05	C - Cardiovascular System	9	3442	n.a.	1	1	4	2	2	0	9
Paroxetine	Paroxetine	API	N06AB05	N06A - Antidepressants	17	15	32.4	0	0	3	4	2	0	9
Repaglinide	Repaglinide	API	A10BX02	A10 - Drugs used in diabetes	16	6.8	n.a.	n.a.	0	3	6	0	0	9
Sulfapyridine	Sulfapyridine	API	J01EB04, QJ01EQ04	J01 - Antibacterials for systemic use	13	36.5	0	n.a.	0	4	4	1	0	9
Theophylline	Theophylline	API	R03DA04, R03DB04	R03 - Drugs for obstructive airway diseases	9	533	n.a.	141	3	4	2	0	0	9
Valproic Acid	Valproic Acid	API	N03AG01	N- Nervous system	9	17292	n.a.	n.a.	0	4	3	2	0	9
Abacavir (sulphate)	Abacavir (sulphate)	API	J05AF06	J - Antiinfectives for systemic use (rest)	15	2.59	n.a.	n.a.	0	6	2	0	0	8
Ampicillin	Ampicillin	API	J01CA01, S01AA19, QJ51CA01, J01CR50, J01CA51	J01 - Antibacterials for systemic use	17	498	n.a.	n.a.	0	5	3	0	0	8
Celecoxib	Celecoxib	API	L01XX33, M01AH01	M01A - Antiinflammatory and antirheumatic products non-steroids	16	3.6	n.a.	n.a.	0	3	5	0	0	8
Doxycycline	Doxycycline	API	J01AA02, A01AB22	J01 - Antibacterials for systemic use	8	209	n.a.	n.a.	0	4	2	2	0	8
Glipizide	Glipizide	API	A10BB07	A10 - Drugs used in diabetes	14	41.8	n.a.	n.a.	0	4	4	0	0	8
Hydrochlorothiazide	Hydrochlorothiazide	API	C03AA03, C03AB03, C03AX01, C03EA01, C09BX03, C09DX01, C09DX03, C09DX06, C09DX07, C09XA52, C09XA54	C03 - Diuretics	8	2668	n.a.	51.2	2	4	2	0	0	8
Niflumic Acid	Niflumic Acid	API	M01AX02, M02AA17	M01A - Antiinflammatory and antirheumatic products non-steroids	8	794	n.a.	1.3	1	2	3	2	0	8
Olanzapine	Olanzapine	API	N05AH03	N- Nervous system	25	22.7	85.2	0	0	3	4	1	0	8
Pindolol, Pindonol	Pindolol, Pindonol	API	C07AA03	C07 - Beta Blocking Agents	16	522.5	n.a.	n.a.	0	4	4	0	0	8
Pregabalin	Pregabalin	API	N02BF02, QN02BF02	N02 - Analgesics	15	60.7	n.a.	n.a.	0	3	5	0	0	8
Prilocaine	Prilocaine	API	N01BB04	N- Nervous system	15	9.3	n.a.	n.a.	0	3	5	0	0	8
Clopidogrel	Clopidogrel	API	B01AC04	B - Blood and blood forming organs	15	21.1	n.a.	n.a.	0	2	5	0	0	7
Duloxetine	Duloxetine	API	N06AX21	N06A - Antidepressants	21	25.5	n.a.	0.3	1	2	4	0	0	7
Glibenclamide	Glibenclamide	API	A10BB01	A10 - Drugs used in diabetes	17	12	n.a.	0	0	3	4	0	0	7
Lansoprazole	Lansoprazole	API	A02BC03	A02B - Drugs for peptic ulcer and gastro-oesophagel reflux diseases	14	135.2	n.a.	n.a.	0	4	3	0	0	7
Levetiracetam	Levetiracetam	API	N03AX14	N- Nervous system	7	93.4	n.a.	n.a.	0	4	3	0	0	7
Methotrexate	Methotrexate	API	L01BA01, L04AX03	NOT IN LIST	13	61	n.a.	n.a.	0	4	3	0	0	7
Nortriptyline	Nortriptyline	API	N06AA10	N06A - Antidepressants	7	23.2	n.a.	n.a.	0	2	3	2	0	7
Piroxicam	Piroxicam	API	M01AC01, M02AA07, S01BC06	M01A - Antiinflammatory and antirheumatic products non-steroids	16	21	n.a.	0	0	3	4	0	0	7
Primidone	Primidone	API	N03AA03	N- Nervous system	7	293.6	n.a.	n.a.	0	4	3	0	0	7
Quetiapine	Quetiapine	API	N05AH04	N- Nervous system	22	4.2	33.6	n.a.	0	3	3	1	0	7
Topiramate	Topiramate	API	N03AX11	N- Nervous system	7	650	n.a.	n.a.	0	4	3	0	0	7
Voriconazole	Voriconazole	API	J02AC03	J - Antiinfectives for systemic use	13	10.8	n.a.	n.a.	0	3	4	0	0	7
8-OH mirtazapine	mirtazapine	metabolite/transformation product	N06AX11	N06A - Antidepressants	6	20	n.a.	n.a.	0	2	2	2	0	6
Betahistine	Betahistine	API	N07CA01	N- Nervous system (rest)	13	217.3	n.a.	n.a.	0	2	4	0	0	6
Cefaclor	Cefaclor	API	J01DC04	J01 - Antibacterials for systemic use	6	68	n.a.	n.a.	0	4	2	0	0	6
Cefadroxil	Cefadroxil	API	J01DB05	J01 - Antibacterials for systemic use	13	28.46	n.a.	n.a.	0	3	3	0	0	6
Cinnarizine	Cinnarizine	API	N07CA02	N- Nervous system (rest)	15	121.2	n.a.	n.a.	0	3	3	0	0	6
Norsertraline	Norsertraline	API	N06AB06	N06A - Antidepressants	6	34	n.a.	n.a.	0	2	3	1	0	6
O-desmethyl venlafaxine	Venlafaxine	metabolite/transformation product	N06AX16	N06A - Antidepressants	6	289.2	1871	n.a.	0	2	3	1	0	6
Oxolinic acid	Oxolinic acid	API	J01MB05	J01 - Antibacterials for systemic use	6	102	n.a.	1	1	2	2	1	0	6
Oxytetracycline	Oxytetracycline	API	D06AA03, A01AB25, G01AA07, J01AA06, S01AA04, QA01AB25, QJ51AA06	J01 - Antibacterials for systemic use	7	59.3	n.a.	n.a.	0	2	1	2	1	6
Salbutamol	Salbutamol	API	R03AC02, R03CC02, R03AK04, R03AK13, R03AL02	R03 - Drugs for obstructive airway diseases	18	1	n.a.	0	0	3	2	0	1	6
Sotalol	Sotalol	API	C07AA07	C07 - Beta Blocking Agents	6	1	n.a.	67	3	2	1	0	0	6
Timolol	Timolol	API	C07AA06, S01ED01, C07BA06, C07DA06	C07 - Beta Blocking Agents	13	19.4	n.a.	n.a.	0	2	4	0	0	6
7-Aminoflunitrazepam	flunitrazepam	metabolite/transformation product	N05CD03	N05C - Hypnotics and sedatives	10	14.5	n.a.	n.a.	0	3	2	0	0	5
Clindamycin	Clindamycin	API	J01FF01, D10AF01, G01AA10, D10AF51	J01 - Antibacterials for systemic use	11	54.1	n.a.	n.a.	0	2	3	0	0	5
Dacarbazine	Dacarbazine	API	L01AX04	NOT IN LIST	13	84.8	n.a.	n.a.	0	3	2	0	0	5
Diphenhydramine	Diphenhydramine	API	D04AA3, D04AA33, R06AA02	R - Respiratory system	5	41.43	n.a.	n.a.	0	2	3	0	0	5
Doxepin	Doxepin	API	D04AX01, N06AA12	N06A - Antidepressants	18	316	n.a.	n.a.	0	2	3	0	0	5
Eprosartan	Eprosartan	API	C09CA02	C09 - Agents acting on the Renin-Angiotensin system	5	261.73	n.a.	n.a.	0	2	3	0	0	5
Haloperidol	Haloperidol	API	N05AD01	N- Nervous system	7	2.19	42	1.2	1	1	2	1	0	5
Levothyroxine (T4)	Levothyroxine (T4)	API	H03AA01	H - Systemic hormonal preparations, excluding sex hormones and insulins	14	16.5	n.a.	n.a.	0	4	1	0	0	5
Morphine	Morphine	API	N02AA01	N02 - Analgesics	10	79	n.a.	n.a.	0	3	2	0	0	5
N-desmethyl sertraline (& N-des-Sertraline)	Sertraline	metabolite/transformation product	N06AB06	N06A - Antidepressants	5	1	1	n.a.	0	2	2	1	0	5
Norclozapine	Norclozapine	API	N05AH02	N- Nervous system	6	28	n.a.	n.a.	0	2	2	1	0	5
Norfluoxetine	Fluoxetine	metabolite/transformation product	N06AB03, QN06AB03	N06A - Antidepressants	6	7	18.6	0	0	2	2	1	0	5
Tetracycline	Tetracycline	API	A01AB13, D06AA04, J01AA07, S01AA09, S02AA08, S03AA02, QG01AA90, QG51AA02, QJ51AA07	J01 - Antibacterials for systemic use	7	66.2	n.a.	0	0	2	1	2	0	5
9-OH Risperidone	Risperidone	metabolite/transformation product	N05AX08	N- Nervous system (rest)	4	6.6	n.a.	n.a.	0	2	2	0	0	4
Acyclovir	Acyclovir	API	J05AB01, D06BB03, S01AD03, D06BB53	J - Antiinfectives for systemic use (rest)	11	14.15	n.a.	n.a.	0	3	1	0	0	4
Buprenorphine	Buprenorphine	API	N02AE01, N07BC01	N02 - Analgesics	10	24	n.a.	n.a.	0	2	2	0	0	4
Chloramphenicol	Chloramphenicol	API	D06AX02, D10AF03, G01AA05, J01BA01, S01AA01, S02AA01, S03AA08, QJ51BA01	J01 - Antibacterials for systemic use	5	40	n.a.	n.a.	0	2	1	0	1	4
Desloratadine	Desloratadine	metabolite/transformation product	R06AX27	R - Respiratory system	14	58.8	n.a.	n.a.	0	1	3	0	0	4
Flecainide	Flecainide	API	C01BC04	C01B - Antiarrhythmics, Class I and III	4	7.8	n.a.	n.a.	0	2	2	0	0	4
Flumequine	Flumequine	API	J01MB07	J01 - Antibacterials for systemic use	5	3.87	n.a.	1	1	2	1	0	0	4
Iomeprol	Iomeprol	API	V08AB10	NOT IN LIST	5	390	n.a.	145	1	2	1	0	0	4
Iopromide, Iopromid	Iopromide, Iopromid	API	V08AB05	NOT IN LIST	6	360	n.a.	199	2	1	1	0	0	4
Midazolam	Midazolam	API	N05CD08	N05C - Hypnotics and sedatives	9	3.8	n.a.	n.a.	0	2	2	0	0	4
Norephedrine	Norephedrine	API	R01BA01, QG04BX91	R - Respiratory system	5	8.7	n.a.	n.a.	0	2	1	1	0	4
Phenytoin	Phenytoin	API	N03AB02	N- Nervous system	6	124.6	n.a.	n.a.	0	3	1	0	0	4
Rifaximin	Rifaximin	API	A07AA11, D06AX11	A - Alimentary track and metabolism	13	0	n.a.	n.a.	0	4	0	0	0	4
Rosuvastatin	Rosuvastatin	API	C10AA07, A10BH52, C10BX05, C10BX09, C10BA06, C10BA09, C10BX16, C10BA07, C10BX17, C10BX10, C10BX07, C10BX14, C10BX13	C10 - Lipid modifying agents	8	526.6	n.a.	n.a.	0	2	2	0	0	4
Temazepam	Temazepam	API	N05CD07	N05C - Hypnotics and sedatives	4	22.9	n.a.	n.a.	0	2	2	0	0	4
Trimetazidine	Trimetazidine	API	C01EB15	C - Cardiovascular System	13	77.48	n.a.	n.a.	0	2	2	0	0	4
Amphetamine	Amphetamine	API	N06BA01, N06BA02, N06BA12	N- Nervous system (rest)	10	3.1	n.a.	n.a.	0	2	1	0	0	3
Capecitabine	Capecitabine	API	L01BC06	NOT IN LIST	13	1	n.a.	n.a.	0	2	1	0	0	3
Chlordiazepoxide	Chlordiazepoxide	API	N05BA02	N05B - Anxiolytics	5	2.9	n.a.	0.4	1	1	1	0	0	3
Chlortetracycline	Chlortetracycline (Chlotetracycline)	API	A01AB21, D06AA02, J01AA03, S01AA02, QG51AA08, QJ51AA03	J01 - Antibacterials for systemic use	4	85.8	n.a.	n.a.	0	2	1	0	0	3
Clobazam	Clobazam	API	N05BA09	N05B - Anxiolytics	8	4.8	n.a.	n.a.	0	2	1	0	0	3
Cortisone	Cortisone	API	H02AB10, S01BA03	H - Systemic hormonal preparations, excluding sex hormones and insulins	4	18	n.a.	n.a.	0	2	1	0	0	3
Enalapril	Enalapril	API	C09AA02	C09 - Agents acting on the Renin-Angiotensin system	13	0.03	n.a.	n.a.	0	2	1	0	0	3
Iopamidol	Iopamidol	API	V08AB04	NOT IN LIST	3	160	n.a.	145	1	0	2	0	0	3
Isoniazid	Isoniazid	API	J04AC01, J04AC51, J04AM01, J04AM02, J04AM03, J04AM04, J04AM05, J04AM06, J04AM07, J04AM08	J - Antiinfectives for systemic use	12	111.9	n.a.	n.a.	0	2	1	0	0	3
Loperamide	Loperamide	API	A07DA03, A07DA05	A - Alimentary track and metabolism	15	8.3	n.a.	n.a.	0	1	2	0	0	3
Meloxicam	Meloxicam	API	M01AC06, M01AC56, QM01AC06, QM01AC56	M01A - Antiinflammatory and antirheumatic products non-steroids	6	218	n.a.	n.a.	0	1	2	0	0	3
Memantine	Memantine	API	N06DX01	N- Nervous system	3	9.98	n.a.	n.a.	0	0	3	0	0	3
Methylprednisolone	Methylprednisolone	API	D07AA01, D07AC14, D10AA02, H02AB04, D07CA02, S01CA08, H02BX01, S03CA07	H - Systemic hormonal preparations, excluding sex hormones and insulins	5	36	n.a.	n.a.	0	1	1	1	0	3
Nifedipine	Nifedipine	API	C08CA05	C08 - Calcium channel blockers	15	12.8	n.a.	n.a.	0	2	1	0	0	3
Nordiazepam	Nordiazepam	API	N05BA01	N05B - Anxiolytics	4	3.9	n.a.	n.a.	0	2	1	0	0	3
Oxycodone	Oxycodone	API	N02AA05, N02AA55, N02AJ18, N02AJ19, N02AA56, N02AJ17	N02 - Analgesics	5	15	n.a.	0	0	1	2	0	0	3
Pentobarbital	Pentobarbital	API	N05CA01	N05C - Hypnotics and sedatives	4	640	n.a.	n.a.	0	2	1	0	0	3
Propafenone	Propafenone	API	C01BC03	C01B - Antiarrhythmics, Class I and III	3	1	n.a.	n.a.	0	2	1	0	0	3
Sitagliptin	Sitagliptin	API	A10BH01	A10 - Drugs used in diabetes	3	1	n.a.	n.a.	0	2	1	0	0	3
Sulfathiazole	Sulfathiazole	API	D06BA02, J01EB07, QJ01EQ07	J01 - Antibacterials for systemic use	8	1	n.a.	n.a.	0	1	2	0	0	3
Tizanidine	Tizanidine	API	M03BX02	M - Musculo-skeletal system	13	16.1	n.a.	n.a.	0	2	1	0	0	3
Triamterene	Triamterene	API	C03DB02	C03 - Diuretics	4	9.93	n.a.	n.a.	0	2	1	0	0	3
Vildagliptin	Vildagliptin	API	A10BH02, A10BD08	A10 - Drugs used in diabetes	3	1	n.a.	n.a.	0	2	1	0	0	3
17-a-ethinyl estradiol	17-a-ethinyl estradiol	API	G03CA01, L02AA03	G03 - Sex hormones and modulators of the genital system,	7	1	n.a.	0	0	1	1	0	0	2
4-Hydroxyomeprazole	omeprazole	metabolite/transformation product	A02BC01	A02B - Drugs for peptic ulcer and gastro-oesophagel reflux diseases	2	81.9	n.a.	n.a.	0	1	1	0	0	2
Adefovir	Adefovir	API	J05AF08	J - Antiinfectives for systemic use (rest)	13	7.6	n.a.	n.a.	0	1	1	0	0	2
Betaxolol	Betaxolol	API	C07AB05, S01ED02	C07 - Beta Blocking Agents	3	0	n.a.	n.a.	0	2	0	0	0	2
Biperiden	Biperiden	API	N04AA02	N- Nervous system (rest)	4	0.3	n.a.	n.a.	0	0	2	0	0	2
Bisacodyl	Bisacodyl	API	A06AB02, A06AG02	A - Alimentary track and metabolism (rest)	13	8.6	n.a.	n.a.	0	1	1	0	0	2
Captopril	Captopril	API	C09AA01	C09 - Agents acting on the Renin-Angiotensin system	11	0	n.a.	n.a.	0	2	0	0	0	2
Celiprolol	Celiprolol	API	C07AB08	C07 - Beta Blocking Agents	3	1	n.a.	n.a.	0	1	1	0	0	2
Darunavir	Darunavir	API	J05AE10	J - Antiinfectives for systemic use	2	n.a.	n.a.	n.a.	0	2	0	0	0	2
Diatrizoic acid	Diatrizoic acid	API	V08AA01	NOT IN LIST	2	2600	n.a.	n.a.	0	0	2	0	0	2
Ebastine	Ebastine	API	R06AX22	R - Respiratory system	13	1	n.a.	n.a.	0	1	1	0	0	2
Emtricitabine	Emtricitabine	API	J05AF09	J - Antiinfectives for systemic use	2	n.a.	n.a.	n.a.	0	2	0	0	0	2
Etonogestrel	Etonogestrel	API	G03AC08	G03 - Sex hormones and modulators of the genital system	2	14.4	n.a.	n.a.	0	0	2	0	0	2
Hydroxychloroquine	Hydroxychloroquine	API	P01BA02	NOT IN LIST	2	n.a.	n.a.	n.a.	0	2	0	0	0	2
Indapamide (& Indapamine)	Indapamide	API	C03BA11	C03 - Diuretics	17	112	n.a.	n.a.	0	1	1	0	0	2
Iobitridol	Iobitridol	API	V08AB11	NOT IN LIST	2	n.a.	n.a.	n.a.	0	2	0	0	0	2
Lamivudine	Lamivudine	API	J05AF05	J - Antiinfectives for systemic use	2	n.a.	n.a.	n.a.	0	2	0	0	0	2
Loratadine	Loratadine	API	R06AX13	R - Respiratory system	3	n.a.	n.a.	4.3	2	0	0	0	0	2
N-desmethyl olanzapine (& N-des-Olanzapine)	Olanzapine	metabolite/transformation product	N05AH03	N- Nervous system	5	0	0	n.a.	0	1	0	1	0	2
Pantoprazole	Pantoprazole	API	A02BC02, A02BD04, A02BD11	A02B - Drugs for peptic ulcer and gastro-oesophagel reflux diseases	14	11.8	n.a.	n.a.	0	0	2	0	0	2
Phenobarbital	Phenobarbital	API	N03AA02	N- Nervous system	4	301	n.a.	n.a.	0	0	2	0	0	2
Solifenacin	Solifenacin	API	G04BD08	G - Genito urinary system and sex hormones	9	0	n.a.	n.a.	0	2	0	0	0	2
Sulfadimethoxine	Sulfadimethoxine	API	J01ED02, QJ01EQ09, QP51BA01	J01 - Antibacterials for systemic use	4	22	n.a.	n.a.	0	1	1	0	0	2
Sulfadimidine, sulfamethazine	Sulfadimidine, sulfamethazine	API	J01EB03, QJ01EQ03, QP51AG01, QP51AG51	J01 - Antibacterials for systemic use	12	25	0	0	0	1	1	0	0	2
Sulfamerazine	Sulfamerazine	API	D06BA06, J01ED07, QJ01EQ17	J01 - Antibacterials for systemic use	8	24	n.a.	n.a.	0	1	1	0	0	2
Sulfisoxazole	Sulfisoxazole	API	J01EB05, S01AB02, G01AE10	J01 - Antibacterials for systemic use	4	18	n.a.	n.a.	0	1	1	0	0	2
Sulpiride	Sulpiride	API	N05AL01	N- Nervous system	2	1	n.a.	0.5	1	0	1	0	0	2
Tenofovir	Tenofovir	API	J05AF07	J - Antiinfectives for systemic use	2	n.a.	n.a.	n.a.	0	2	0	0	0	2
Trihexyphenidyl	Trihexyphenidyl	API	N04AA01	N- Nervous system	2	0.18	n.a.	n.a.	0	0	2	0	0	2
Valdecoxib	Valdecoxib	API	M01AH03	M01A - Antiinflammatory and antirheumatic products non-steroids	2	n.a.	n.a.	n.a.	0	2	0	0	0	2
Zopiclone	Zopiclone	API	N05CF01	N05C - Hypnotics and sedatives	2	4.5	n.a.	n.a.	0	1	1	0	0	2
10,11-Dihydro−10,11-dihydroxy carbamazepine	carbamazepine	metabolite/transformation product	N03AF01	N- Nervous system (rest)	1	1	n.a.	n.a.	0	0	1	0	0	1
10.11-Epoxycarbamazpine	carbamazepine	metabolite/transformation product	N03AF01	N- Nervous system (rest)	1	n.a.	n.a.	5.34	1	0	0	0	0	1
10-Hydroxycarbazepine	oxcarbazepine	metabolite/transformation product	N03AF02	N- Nervous system (rest)	1	1	n.a.	n.a.	0	0	1	0	0	1
14-Hydroxy-clarithromycin	clarithromycin	metabolite/transformation product	J01FA09	J01 - Antibacterials for systemic use	1	1	n.a.	n.a.	0	0	1	0	0	1
2-Hydroxycarbamazepine	carbamazepine	metabolite/transformation product	N03AF01	N- Nervous system (rest)	1	n.a.	n.a.	1.15	1	0	0	0	0	1
4-Acetamido antipyrine	metamizole	metabolite/transformation product	N02BB02	N02 - Analgesics	1	1	n.a.	n.a.	0	0	1	0	0	1
4-Formyl aminoantipyrine	aminophenazone	metabolite/transformation product	N02BB03	N02 - Analgesics	1	1	n.a.	n.a.	0	0	1	0	0	1
5-Fluoracil (or 5-Fluorouracil)	5-Fluoracil	API	L01BC02	NOT IN LIST	9	0	n.a.	n.a.	0	1	0	0	0	1
5-Hydroxy-propafenone	propafenone	metabolite/transformation product	C01BC03	C01B - Antiarrhythmics, Class I and III	1	1	n.a.	n.a.	0	0	1	0	0	1
Acebutolol	Acebutolol	API	C07AB04	C07 - Beta Blocking Agents	1	10	n.a.	n.a.	0	0	1	0	0	1
Aliskiren	Aliskiren	API	C09XA02, C09XA52	C09 - Agents acting on the Renin-Angiotensin system	1	1	n.a.	n.a.	0	0	1	0	0	1
Altretamine	Altretamine	API	L01XX03	NOT IN LIST	2	n.a.	n.a.	n.a.	0	1	0	0	0	1
Amantadine	Amantadine	API	N04BB01	N- Nervous system (rest)	1	1	n.a.	n.a.	0	0	1	0	0	1
Atazanavir	Atazanavir	API	J05AE08	J - Antiinfectives for systemic use (rest)	1	1	n.a.	n.a.	0	0	1	0	0	1
BAY g 5919	Acarbose	metabolite/transformation product	A10BF01	A10 - Drugs used in diabetes	1	1	n.a.	n.a.	0	0	1	0	0	1
Candesartan	Candesartan	API	C09CA06	C09 - Agents acting on the Renin-Angiotensin system	2	n.a.	n.a.	n.a.	0	1	0	0	0	1
Cefazolin	Cefazolin	API	J01DB04, QJ51DB04	J01 - Antibacterials for systemic use	4	0	n.a.	n.a.	0	1	0	0	0	1
Cephalexin	Cephalexin	API	J01DB01, QJ51DB01	J01 - Antibacterials for systemic use	6	0	n.a.	0	0	0	0	0	1	1
Chlorpromazine	Chlorpromazine	API	N05AA01	N- Nervous system (rest)	9	0	n.a.	0.6	1	0	0	0	0	1
Climbazole	Climbazole	API	D01AC	NOT IN LIST	1	1	n.a.	n.a.	0	0	1	0	0	1
Clindamycin sulfoxide	Clindamycin	metabolite/transformation product	J01FF01, D10AF01, G01AA10, D10AF51	J01 - Antibacterials for systemic use	1	1	n.a.	n.a.	0	0	1	0	0	1
Clopidogrel carboxylic acid	Clopidogrel	metabolite/transformation product	B01AC04	B - Blood and blood forming organs	1	1	n.a.	n.a.	0	0	1	0	0	1
Clotrimazole	Clotrimazole	API	A01AB18, D01AC01, G01AF02, QJ02AB90	NOT IN LIST	2	1.4	n.a.	n.a.	0	0	1	0	0	1
Desmethyl-clarithromycin	Clarithromycin	metabolite/transformation product	J01FA09	J01 - Antibacterials for systemic use	1	1	n.a.	n.a.	0	0	1	0	0	1
Dicloxacillin	Dicloxacillin	API	J01CF01	J01 - Antibacterials for systemic use	4	115	n.a.	n.a.	0	0	1	0	0	1
Doxorubicin	Doxorubicin	API	L01DB01	NOT IN LIST	13	0	n.a.	n.a.	0	1	0	0	0	1
Enoxacin	Enoxacin	API	J01MA04	J01 - Antibacterials for systemic use	1	30	n.a.	n.a.	0	0	1	0	0	1
Entacapone	Entacapone	API	N04BX02	N- Nervous system	2	n.a.	n.a.	n.a.	0	1	0	0	0	1
Flunitrazepam	Flunitrazepam	API	N05CD03	N05C - Hypnotics and sedatives	8	10.3	n.a.	n.a.	0	0	1	0	0	1
Flupentixol	Flupentixol	API	N05AF01	N- Nervous system	2	7.94	n.a.	n.a.	0	0	1	0	0	1
Gemfibrozil GSWB1	Gemfibrozil	metabolite/transformation product	C10AB04	C10 - Lipid modifying agents	1	1	n.a.	n.a.	0	0	1	0	0	1
Hydroxyzine	Hydroxyzine	API	N05BB01, N05BB51	N05B - Anxiolytics	2	2.19	n.a.	n.a.	0	0	1	0	0	1
Imipramine	Imipramine	API	N06AA02	N06A - Antidepressants	4	0	n.a.	n.a.	0	1	0	0	0	1
Iohexol	Iohexol	API	V08AB02	NOT IN LIST	3	0	n.a.	76	1	0	0	0	0	1
Irbesartan IB3a	Irbesartan	metabolite/transformation product	C09CA04, C09DA04	C09 - Agents acting on the Renin-Angiotensin system	1	1	n.a.	n.a.	0	0	1	0	0	1
Irbesartan IB3b	Irbesartan	metabolite/transformation product	C09CA04, C09DA04	C09 - Agents acting on the Renin-Angiotensin system	1	1	n.a.	n.a.	0	0	1	0	0	1
Levamisole	Levamisole	API	P02CE01	NOT IN LIST	1	1	n.a.	n.a.	0	0	1	0	0	1
Linezolid	Linezolid	API	J01XX08	J01 - Antibacterials for systemic use	2	n.a.	n.a.	n.a.	0	1	0	0	0	1
Lomefloxacin	Lomefloxacin	API	J01MA07, S01AE04	J01 - Antibacterials for systemic use	1	290	n.a.	n.a.	0	0	1	0	0	1
Lornoxicam	Lornoxicam	API	M01AC05	M01A - Antiinflammatory and antirheumatic products non-steroids	13	14.59	n.a.	n.a.	0	0	1	0	0	1
Losartan carboxylic acid	Losartan	metabolite/transformation product	C09CA01	C09 - Agents acting on the Renin-Angiotensin system	1	1	n.a.	n.a.	0	0	1	0	0	1
Meclofenamic acid	Meclofenamic acid	API	M01AG04, M02AA18	M01A - Antiinflammatory and antirheumatic products non-steroids	1	1	n.a.	n.a.	0	0	1	0	0	1
Met 295 cetirizine	Cetirizine	metabolite/transformation product	R06AE07, S01GX12	R - Respiratory system	1	1	n.a.	n.a.	0	0	1	0	0	1
Met 590 clarithromycin	clarithromycin	metabolite/transformation product	J01FA09	J01 - Antibacterials for systemic use	1	1	n.a.	n.a.	0	0	1	0	0	1
Met D617 verapamil	verapamil	metabolite/transformation product	C08DA01	C08 - Calcium channel blockers	1	1	n.a.	n.a.	0	0	1	0	0	1
Metipranolol	Metipranolol	API	S01ED04, C07BA68	C07 - Beta Blocking Agents	2	n.a.	n.a.	n.a.	0	1	0	0	0	1
N,N-Didesmethyl diltiazem	diltiazem	metabolite/transformation product	C05AE03, C08DB01	C08 - Calcium channel blockers	1	1	n.a.	n.a.	0	0	1	0	0	1
N-Desisopropyl-propafenone	propafenone	metabolite/transformation product	C01BC03	C01B - Antiarrhythmics, Class I and III	1	1	n.a.	n.a.	0	0	1	0	0	1
N-Desmethyl diltiazem	diltiazem	metabolite/transformation product	C05AE03, C08DB01	C08 - Calcium channel blockers	1	1	n.a.	n.a.	0	0	1	0	0	1
Nitrazepam	Nitrazepam	API	N05CD02	N05C - Hypnotics and sedatives	4	0	n.a.	n.a.	0	1	0	0	0	1
Norcitalopram	Citalopram	metabolite/transformation product	N06AB04	N06A - Antidepressants	1	1	n.a.	n.a.	0	0	1	0	0	1
Norquetiapine	Quetiapine	metabolite/transformation product	N05AH04	N- Nervous system	1	1	n.a.	n.a.	0	0	1	0	0	1
Norvenlafaxine	Venlafaxine	metabolite/transformation product	N06AX16	N06A - Antidepressants	1	n.a.	n.a.	1	1	0	0	0	0	1
O-Deacetyl diltiazem	Diltiazem	metabolite/transformation product	C05AE03, C08DB01	C08 - Calcium channel blockers	1	1	n.a.	n.a.	0	0	1	0	0	1
O-Deacetyl-N-desmethyl diltiazem	Diltiazem	metabolite/transformation product	C05AE03, C08DB01	C08 - Calcium channel blockers	1	1	n.a.	n.a.	0	0	1	0	0	1
O-Deacetyl-O-desmethyl diltiazem	Diltiazem	metabolite/transformation product	C05AE03, C08DB01	C08 - Calcium channel blockers	1	1	n.a.	n.a.	0	0	1	0	0	1
O-Desalkyl quetiapine carboxylic acid	Quetiapine	metabolite/transformation product	N05AH04	N- Nervous system	1	1	n.a.	n.a.	0	0	1	0	0	1
O-Desmethyl diltiazem	Diltiazem	metabolite/transformation product	C05AE03, C08DB01	C08 - Calcium channel blockers	1	1	n.a.	n.a.	0	0	1	0	0	1
Omeprazole OM10	Omeprazole	metabolite/transformation product	A02BC01, A02BC51	A02B - Drugs for peptic ulcer and gastro-oesophagel reflux diseases	1	1	n.a.	n.a.	0	0	1	0	0	1
Omeprazole OM14b = 4-hydroxy-omeprazole sulphide	Omeprazole	metabolite/transformation product	A02BC01, A02BC51	A02B - Drugs for peptic ulcer and gastro-oesophagel reflux diseases	1	1	n.a.	n.a.	0	0	1	0	0	1
Omeprazole OM7d	Omeprazole	metabolite/transformation product	A02BC01, A02BC51	A02B - Drugs for peptic ulcer and gastro-oesophagel reflux diseases	1	1	n.a.	n.a.	0	0	1	0	0	1
Oxcarbazepine	Oxcarbazepine	API	N03AF02	N- Nervous system	1	1	n.a.	n.a.	0	0	1	0	0	1
Oxprenolol	Oxprenolol	API	C07AA02	C07 - Beta Blocking Agents	1	10	n.a.	n.a.	0	0	1	0	0	1
Pentoxifylline	Pentoxifylline	API	C04AD03	C - Cardiovascular System	2	n.a.	n.a.	n.a.	0	1	0	0	0	1
Phenacetin	Phenacetin	API	N02BE03	N02 - Analgesics	1	n.a.	n.a.	7820	1	0	0	0	0	1
Pioglitazone	Pioglitazone	API	A10BG03	A10 - Drugs used in diabetes	2	n.a.	n.a.	n.a.	0	1	0	0	0	1
Piracetam	Piracetam	API	N06BX03	N- Nervous system	1	335.2	n.a.	n.a.	0	0	1	0	0	1
Prednisolone	Prednisolone	API	A07EA01, A01AC04, C05AA04, D07AA03, D07XA02, H02AB06, R01AD02, S01BA04, S01CB02, S02BA03, S03BA02, D07CA03, S01CA02, S02CA01, S03CA02 , D07BA01, S01BB02, V03AB05, A01AC54, R01AD52, QA01AC04	H - Systemic hormonal preparations, excluding sex hormones and insulins	15	6.3	n.a.	n.a.	0	0	1	0	0	1
Propyphenazone	Propyphenazone	API	N02BB04	N02 - Analgesics	3	0	n.a.	0	0	1	0	0	0	1
Quetiapine N-oxide	Quetiapine	metabolite/transformation product	N05AH04	N- Nervous system	1	1	n.a.	n.a.	0	0	1	0	0	1
Ritonavir	Ritonavir	API	J05AE03	J - Antiinfectives for systemic use	2	n.a.	n.a.	n.a.	0	1	0	0	0	1
Rivaroxaban	Rivaroxaban	API	B01AF01	B - Blood and blood forming organ	2	n.a.	n.a.	n.a.	0	1	0	0	0	1
Rivastigmine	Rivastigmine	API	N06DA03	N- Nervous system	1	n.a.	n.a.	4.6	1	0	0	0	0	1
Sulfamethizole	Sulfamethizole	API	B05CA04, D06BA04 , J01EB02, S01AB01, QJ01EQ02	J01 - Antibacterials for systemic use	5	0	n.a.	1	1	0	0	0	0	1
Sulfamethoxypyridazine	Sulfamethoxypyridazine	API	J01ED05, QJ01EQ15	J01 - Antibacterials for systemic use	6	19	0	n.a.	0	0	1	0	0	1
Tapentadol	Tapentadol	API	N02AX06	N02 - Analgesics	2	n.a.	n.a.	n.a.	0	1	0	0	0	1
Terbutaline	Terbutaline	API	R03AC03, R03CC03	R03 - Drugs for obstructive airway diseases	2	1.25	n.a.	n.a.	0	0	1	0	0	1
Thiamphenicol	Thiamphenicol	API	J01BA02	J01 - Antibacterials for systemic use	4	273	n.a.	n.a.	0	0	1	0	0	1
Tinidazole	Tinidazole	API	J01XD02, G01AF21, P01AB02, QP51AA02	J01 - Antibacterials for systemic use	2	n.a.	n.a.	n.a.	0	1	0	0	0	1
Tranexamic acid	Tranexamic acid	API	B02AA02	B - Blood and blood forming organs	2	n.a.	n.a.	n.a.	0	1	0	0	0	1
Trichlorobutanol	Trichlorobutanol	API	A04AD04	A - Alimentary track and metabolism	1	n.a.	n.a.	320	1	0	0	0	0	1
Verapamil	Verapamil	API	C08DA01	C08 - Calcium channel blockers	4	1	n.a.	0	0	0	1	0	0	1
Zolpidem	Zolpidem	API	N05CF02	N05C - Hypnotics and sedatives	2	1.6	n.a.	n.a.	0	0	1	0	0	1
α-Hydroxymidazolam	Midazolam	metabolite/transformation product	N05CD08	N05C - Hypnotics and sedatives	1	1	n.a.	n.a.	0	0	1	0	0	1
2,3,4-trichloro phenol	Triclosan	metabolite/transformation product	D08AE04, D09AA06	NOT IN LIST	2	0	n.a.	n.a.	0	0	0	0	0	0
2,4-dichloro phenol	Triclosan	metabolite/transformation product	D08AE04, D09AA06	NOT IN LIST	2	0	n.a.	n.a.	0	0	0	0	0	0
Aceclofenac	Aceclofenac	API	M01AB16, M02AA25	M01A - Antiinflammatory and antirheumatic products non-steroids	13	0	n.a.	n.a.	0	0	0	0	0	0
Albendazole	Albendazole	API	P02CA03, QP52AC11	NOT IN LIST	1	n.a.	n.a.	0	0	0	0	0	0	0
Aminopyrine	Aminopyrine	API	N02BB03	N02 - Analgesics	1	0	n.a.	n.a.	0	0	0	0	0	0
Amlodipine	Amlodipine	API	C08CA01	C08 - Calcium channel blockers	1	n.a.	n.a.	0	0	0	0	0	0	0
Azelastine	Azelastine	API	R01AC03, R06AX19, S01GX07	R - Respiratory system (rest)	2	0	n.a.	n.a.	0	0	0	0	0	0
Betamethasone (acetate)	Betamethasone (acetate)	API	D07XC01	NOT IN LIST	4	0	n.a.	n.a.	0	0	0	0	0	0
Bromhexine	Bromhexine	API	R05CB02	R - Respiratory system (rest)	13	0	n.a.	n.a.	0	0	0	0	0	0
Bromocriptine	Bromocriptine	API	G02CB01, N04BC01	G - Genito urinary system and sex hormones (rest)	2	0	n.a.	n.a.	0	0	0	0	0	0
Buspirone	Buspirone	API	N05BE01	N05B - Anxiolytics	13	0	n.a.	n.a.	0	0	0	0	0	0
Carvedilol	Carvedilol	API	C07AG02	C07 - Beta Blocking Agents	13	0	n.a.	n.a.	0	0	0	0	0	0
Chlorprothixene	Chlorprothixene	API	N05AF03	N- Nervous system (rest)	2	0	n.a.	n.a.	0	0	0	0	0	0
Cilazapril	Cilazapril	API	C09AA08	C09 - Agents acting on the Renin-Angiotensin system	2	0	n.a.	n.a.	0	0	0	0	0	0
Clemastine	Clemastine	API	D04AA14, R06AA04	R - Respiratory system	2	0	n.a.	n.a.	0	0	0	0	0	0
Clonazepam	Clonazepam	API	N03AE01	N- Nervous system	2	0	n.a.	n.a.	0	0	0	0	0	0
Cloxacillin	Cloxacillin	API	J01CF02, QJ51CF02, QS01AA90	J01 - Antibacterials for systemic use	2	0	n.a.	n.a.	0	0	0	0	0	0
Cyclobenzaprine	Cyclobenzaprine	API	M03BX08	M - Musculo-skeletal system	2	0	n.a.	n.a.	0	0	0	0	0	0
Cyproheptadine	Cyproheptadine	API	R06AX02	R - Respiratory system	2	0	n.a.	n.a.	0	0	0	0	0	0
Dexamethasone	Dexamethasone	API	A01AC02, C05AA09, D07AB19, D10AA03, H02AB02, R01AD03, S01BA01, S02BA06, S03BA01	H - Systemic hormonal preparations, excluding sex hormones and insulins	1	n.a.	n.a.	0	0	0	0	0	0	0
Dicycloverine	Dicycloverine	API	A03AA07	A - Alimentary track and metabolism	2	0	n.a.	n.a.	0	0	0	0	0	0
Dypirone/metamizol	Dypirone/metamizol	API	N02BB02	N02 - Analgesics	1	0	n.a.	n.a.	0	0	0	0	0	0
Ergonovine	Ergonovine	API	G02AB03	G - Genito urinary system and sex hormones	9	0	n.a.	n.a.	0	0	0	0	0	0
Etoposide	Etoposide	API	L01CB01	NOT IN LIST	9	0	n.a.	n.a.	0	0	0	0	0	0
Famotidine	Famotidine	API	A02BA03	A02B - Drugs for peptic ulcer and gastro-oesophagel reflux diseases	1	n.a.	n.a.	0	0	0	0	0	0	0
Fenoprofen	Fenoprofen	API	M01AE04	M01A - Antiinflammatory and antirheumatic products non-steroids	1	0	n.a.	n.a.	0	0	0	0	0	0
Fexofenadine	Fexofenadine	API	R06AX26	R - Respiratory system	2	0	n.a.	n.a.	0	0	0	0	0	0
Finasteride	Finasteride	API	G04CB01, D11AX10	G - Genito urinary system and sex hormones	13	0	n.a.	n.a.	0	0	0	0	0	0
Fluphenazine	Fluphenazine	API	N05AB02	N- Nervous system	2	0	n.a.	n.a.	0	0	0	0	0	0
Flurbiprofen	Flurbiprofen	API	M01AE09, M02AA19, R02AX01, S01BC04	M01A - Antiinflammatory and antirheumatic products non-steroids	1	0	n.a.	n.a.	0	0	0	0	0	0
Flutamide	Flutamide	API	L02BB01	NOT IN LIST	2	0	n.a.	n.a.	0	0	0	0	0	0
Fluticasone (propionate)	Fluticasone	API	D07AC17, R01AD08, R03BA05, R01AD58	R03 - Drugs for obstructive airway diseases	13	0	n.a.	n.a.	0	0	0	0	0	0
Fluvastatin	Fluvastatin	API	C10AA04	C10 - Lipid modifying agents	1	n.a.	n.a.	0	0	0	0	0	0	0
Maprotiline	Maprotiline	API	N06AA21	N06A - Antidepressants	2	0	n.a.	n.a.	0	0	0	0	0	0
Meclozine	Meclozine	API	R06AE05	R - Respiratory system	2	0	n.a.	n.a.	0	0	0	0	0	0
mestranol	mestranol	API	G03FA01	G03 - Sex hormones and modulators of the genital system	4	n.a.	n.a.	0	0	0	0	0	0	0
Methdilazine	Methdilazine	API	R06AD04	R - Respiratory system	15	0	n.a.	n.a.	0	0	0	0	0	0
Methyl dopa	Methyl dopa	API	C02AB01, C02AB02	C02 - Antihypertensives	9	0	n.a.	n.a.	0	0	0	0	0	0
Metronidazole-OH	Metronidazole	metabolite/transformation product	A01AB17, D06BX01, G01AF01, J01XD01, P01AB01, QP51CA01	J01 - Antibacterials for systemic use	1	n.a.	n.a.	0	0	0	0	0	0	0
Mianserin	Mianserin	API	N06AX03	N06A - Antidepressants	2	0	n.a.	n.a.	0	0	0	0	0	0
Miconazole	Miconazole	API	A01AB09, A07AC01, D01AC02, G01AF04, J02AB01, S02AA13	J - Antiinfectives for systemic use	2	0	n.a.	n.a.	0	0	0	0	0	0
Nadolol	Nadolol	API	C07AA12	C07 - Beta Blocking Agents	2	0	n.a.	n.a.	0	0	0	0	0	0
Nefazodone	Nefazodone	API	N06AX06	N06A - Antidepressants	2	0	n.a.	n.a.	0	0	0	0	0	0
Norverapamil	Verapamil	metabolite/transformation product	C08DA01	C08 - Calcium channel blockers	1	n.a.	n.a.	0	0	0	0	0	0	0
Ondansetron	Ondansetron	API	A04AA01	A - Alimentary track and metabolism	2	n.a.	n.a.	n.a.	0	0	0	0	0	0
Oxacillin	Oxacillin	API	J01CF04	J01 - Antibacterials for systemic use	2	0	n.a.	n.a.	0	0	0	0	0	0
Penicillin G, Penicillin V	Penicillin G, Penicillin V	API	J01C	J01 - Antibacterials for systemic use	4	0	n.a.	n.a.	0	0	0	0	0	0
Perphenazine	Perphenazine	API	N05AB03	N- Nervous system	2	0	n.a.	n.a.	0	0	0	0	0	0
Pizotifen	Pizotifen	API	N02CX01	N02 - Analgesics	2	0	n.a.	n.a.	0	0	0	0	0	0
Pramipexole	Pramipexole	API	N04BC05	N- Nervous system	13	0	n.a.	n.a.	0	0	0	0	0	0
Pravastatin	Pravastatin	API	C10AA03	C10 - Lipid modifying agents	1	n.a.	n.a.	0	0	0	0	0	0	0
Procainamide	Procainamide	API	C01BA02	C01B - Antiarrhythmics, Class I and III	2	n.a.	n.a.	n.a.	0	0	0	0	0	0
Promethazine	Promethazine	API	D04AA10, R06AD02	R - Respiratory system	2	0	n.a.	n.a.	0	0	0	0	0	0
Raloxifene	Raloxifene	API	G03XC01	G03 - Sex hormones and modulators of the genital system	13	0	n.a.	n.a.	0	0	0	0	0	0
Ramipril	Ramipril	API	C09AA05	C09 - Agents acting on the Renin-Angiotensin system	14	0	n.a.	n.a.	0	0	0	0	0	0
Sulfacetamide	Sulfacetamide	API	D10AF06, S01AB04, QJ01EQ21	NOT IN LIST	2	0	n.a.	n.a.	0	0	0	0	0	0
Sulfamoxole	Sulfamoxole	API	J01EC03	J01 - Antibacterials for systemic use	4	0	n.a.	n.a.	0	0	0	0	0	0
Tamsulosin	Tamsulosin	API	G04CA02	G - Genito urinary system and sex hormones	1	n.a.	n.a.	0	0	0	0	0	0	0
Tenoxicam	Tenoxicam	API	M01AC02	M01A - Antiinflammatory and antirheumatic products non-steroids	1	n.a.	n.a.	0	0	0	0	0	0	0
Thiabendazole	Thiabendazole	API	D01AC06, P02CA02, QP52AC10	NOT IN LIST	1	n.a.	n.a.	0	0	0	0	0	0	0
Thiocolchicoside	Thiocolchicoside	API	M03BX05	M - Musculo-skeletal system	13	0	n.a.	n.a.	0	0	0	0	0	0
Thiopental	Thiopental	API	N01AF03, N05CA19	N05C - Hypnotics and sedatives	4	0	n.a.	n.a.	0	0	0	0	0	0
Torasemide	Torasemide	API	C03CA04	C03 - Diuretics	1	n.a.	n.a.	0	0	0	0	0	0	0
Trazodone	Trazodone	API	N06AX05	N06A - Antidepressants	1	n.a.	n.a.	0	0	0	0	0	0	0
Triazolam	Triazolam	API	N05CD05	N05C - Hypnotics and sedatives	13	0	n.a.	n.a.	0	0	0	0	0	0
Valganciclovir	Valganciclovir	API	J05AB14	J - Antiinfectives for systemic use	9	0	n.a.	n.a.	0	0	0	0	0	0
Viblastine	Viblastine	API	L01CA01	NOT IN LIST	13	0	n.a.	n.a.	0	0	0	0	0	0
Warfarin	Warfarin	API	B01AA03, QB01AA03	B - Blood and blood forming organs	1	n.a.	n.a.	0	0	0	0	0	0	0

## Sheet: Table S2
Table S2: Overview of the ecotoxicity data for all identified APIs, metabolites and transformation products, including lowest PNEC values, maximum concentrations measured in wastewater and natural waters in Greece, calculated RQs with associated risk categories, detection ratios and corresponding monitoring classifications for each compound.
Coumpound	API / metabolite / transformation product	Parent API	Class paper	Times searched (total)	Times searched (in effluent)	Times detected (in effluent)	Detection ratio	Detection ratio classification	PNEC fw (μg/l) (NORMAN)	MAX conc (ng/l)	RQ	Risk
Diclofenac (sodium)	API	Diclofenac	M01A - Antiinflammatory and antirheumatic products non-steroids	98	60	57	95	Balanced	0.04	7003	175.075	High
Triclosan	API	Triclosan	NOT IN LIST	114	72	49	68.0556	Balanced	0.22682	6900	30.4206	High
Carbamazepine	API	Carbamazepine	N- Nervous system (rest)	73	46	44	95.6522	Balanced	2	2200	1.1	High
Naproxen	API	Naproxen	M01A - Antiinflammatory and antirheumatic products non-steroids	83	48	36	75	Balanced	1.7	10000	5.88235	High
Acetaminophen (Acetamidophenol, paracetamol)	API	Acetaminophen	N02 - Analgesics	58	35	34	97.1429	Balanced	46	7420	0.161304	Medium
Sulfamethoxazole	API	Sulfamethoxazole	J01 - Antibacterials for systemic use	55	36	34	94.4444	Balanced	0.6	1546.9	2.57817	High
Ibuprofen	API	Ibuprofen	M01A - Antiinflammatory and antirheumatic products non-steroids	77	45	33	73.3333	Balanced	0.011	10771	979.182	High
Salicyclic acid	API	Salicyclic acid	N02 - Analgesics	60	32	32	100	Balanced	18	14600	0.811111	Medium
Trimethoprim	API	Trimethoprim	J01 - Antibacterials for systemic use	50	31	31	100	Balanced	0.5	533.2	1.0664	High
Ketoprofen	API	Ketoprofen	M01A - Antiinflammatory and antirheumatic products non-steroids	57	33	26	78.7879	Balanced	2.09574	1574	0.751047	Medium
Gemfibrozil	API	Gemfibrozil	C10 - Lipid modifying agents	43	27	22	81.4815	Balanced	0.5	1700	3.4	High
Venlafaxine (+hydrochloride)	API	Venlafaxine	N06A - Antidepressants	37	21	21	100	Balanced	0.88	732	0.831818	Medium
Bezafibrate	API	Bezafibrate	C10 - Lipid modifying agents	41	25	19	76	Balanced	2.3	344.2	0.149652	Medium
Atenolol	API	Atenolol	C07 - Beta Blocking Agents	30	18	18	100	Balanced	150	1707	0.01138	Low
metformin (+hydr.)	API	metformin	A10 - Drugs used in diabetes	38	19	18	94.7368	Balanced	160	4806	0.0300375	Low
Citalopram (hydrobromide)	API	Citalopram	N06A - Antidepressants	33	21	17	80.9524	Balanced	16	766.2	0.0478875	Low
Clarithromycin	API	Clarithromycin	J01 - Antibacterials for systemic use	30	18	17	94.4444	Balanced	0.12	1476	12.3	High
Valsartan (+acid)	API	Valsartan	C09 - Agents acting on the Renin-Angiotensin system	28	16	16	100	Balanced	560	11364	0.0202929	Low
Metoprolol	API	Metoprolol	C07 - Beta Blocking Agents	27	15	15	100	Balanced	8.6	899	0.104535	Medium
Risperidone	API	Risperidone	N- Nervous system	30	19	14	73.6842	Balanced	0.38295	85.76	0.223946	Medium
Furosemide	API	Furosemide	C03 - Diuretics	24	13	13	100	Balanced	31.3	9965	0.318371	Medium
guanylurea	metabolite/transformation product	Metformin	A10 - Drugs used in diabetes	25	13	13	100	Balanced	100	642.7	0.006427	Low
Irbesartan	API	Irbesartan	C09 - Agents acting on the Renin-Angiotensin system	21	13	13	100	Balanced	700	7464.4	0.0106634	Low
Lidocaine	API	Lidocaine	N- Nervous system	23	13	13	100	Balanced	600	357	0.000595	Low
Propranolol	API	Propranolol	C07 - Beta Blocking Agents	28	15	13	86.6667	Balanced	0.16	190	1.1875	High
Serltraline	API	Serltraline	N06A - Antidepressants	34	19	13	68.4211	Balanced	0.0094	68.4	7.2766	High
Cetirizine (dihydrochloride)	API	Cetirizine	R - Respiratory system (rest)	21	12	12	100	Balanced	0.41083	1238	3.01341	High
Ciprofloxacin	API	Ciprofloxacin	J01 - Antibacterials for systemic use	28	16	12	75	Balanced	0.064	1437	22.4531	High
Clofibrate (including Clofibric acid)	API	Clofibrate	C10 - Lipid modifying agents	48	28	12	42.8571	Over-analyzed	4.9967	800	0.160106	Medium
Fluconazole	API	Fluconazole	J - Antiinfectives for systemic use	20	12	12	100	Balanced	1.04331	573.5	0.549693	Medium
Phenazone	API	Phenazone	N02 - Analgesics	39	22	12	54.5455	Balanced	1.1	700	0.636364	Medium
Telmisartan	API	Telmisartan	C09 - Agents acting on the Renin-Angiotensin system	20	12	12	100	Balanced	49	1258	0.0256735	Low
Tramadol	API	Tramadol	N02 - Analgesics	25	13	12	92.3077	Balanced	8.65383	978	0.113014	Medium
Azithromycin	API	Azithromycin	J01 - Antibacterials for systemic use	27	14	11	78.5714	Balanced	0.019	280	14.7368	High
Diazepam	API	Diazepam	N05B - Anxiolytics	23	14	10	71.4286	Balanced	0.291	15.7	0.0539519	Low
Gabapentin	API	Gabapentin	N02 - Analgesics	20	11	10	90.9091	Balanced	1000	1493.2	0.0014932	Low
Losartan	API	Losartan	C09 - Agents acting on the Renin-Angiotensin system	20	12	10	83.3333	Balanced	78	268.1	0.00343718	Low
Metronidazole	API	Metronidazole	J01 - Antibacterials for systemic use	25	14	10	71.4286	Balanced	0.13	399	3.06923	High
Moxifloxacin	API	Moxifloxacin	J01 - Antibacterials for systemic use	17	10	10	100	Balanced	0.13	2015.2	15.5015	High
Orphenadrine	API	Orphenadrine	M - Musculo-skeletal system	17	11	10	90.9091	Balanced	1.45233	156.7	0.107896	Medium
Fluoxetine	API	Fluoxetine	N06A - Antidepressants	20	12	9	75	Balanced	0.1	36.7	0.367	Medium
Lamotrigine	API	Lamotrigine	N- Nervous system	15	9	9	100	Balanced	8	529.5	0.0661875	Low
Mefenamic acid	API	Mefenamic acid	M01A - Antiinflammatory and antirheumatic products non-steroids	15	9	9	100	Balanced	1	1850	1.85	High
Ranitidine	API	Ranitidine	A02B - Drugs for peptic ulcer and gastro-oesophagel reflux diseases	25	12	9	75	Balanced	3.1	1377	0.444194	Medium
Alfuzosin	API	Alfuzosin	G - Genito urinary system and sex hormones (rest)	17	11	8	72.7273	Balanced	200	27.22	0.0001361	Low
Amisulpride	API	Amisulpride	N- Nervous system (rest)	11	8	8	100	Balanced	140	929.4	0.00663857	Low
Bisoprolol	API	Bisoprolol	C07 - Beta Blocking Agents	19	11	8	72.7273	Balanced	92	105	0.0011413	Low
Budesonide	API	Budesonide	R03 - Drugs for obstructive airway diseases	20	11	8	72.7273	Balanced	56	610.8	0.0109071	Low
Cimetidine	API	Cimetidine	A02B - Drugs for peptic ulcer and gastro-oesophagel reflux diseases	25	14	8	57.1429	Balanced	176	69	0.000392045	Low
Erythromycin	API	Erythromycin	J01 - Antibacterials for systemic use	26	17	8	47.0588	Over-analyzed	0.3	137	0.456667	Medium
Fenofibrate (& Fenofibric acid)	API	Fenofibrate	C10 - Lipid modifying agents	31	19	8	42.1053	Over-analyzed	0.19829	160	0.806899	Medium
Levofloxacin	API	Levofloxacin	J01 - Antibacterials for systemic use	15	9	8	88.8889	Balanced	0.25	447.5	1.79	High
Lincomycin	API	Lincomycin	J01 - Antibacterials for systemic use	22	11	8	72.7273	Balanced	2	102.3	0.05115	Low
Nimesulide	API	Nimesulide	M01A - Antiinflammatory and antirheumatic products non-steroids	18	11	8	72.7273	Balanced	1.43988	9731	6.7582	High
Oxazepam	API	Oxazepam	N05B - Anxiolytics	14	8	8	100	Balanced	0.37181	89	0.23937	Medium
Roxithromycin	API	Roxithromycin	J01 - Antibacterials for systemic use	17	10	8	80	Balanced	1	27.4	0.0274	Low
Sulfadiazine	API	Sulfadiazine	J01 - Antibacterials for systemic use	21	11	8	72.7273	Balanced	1	194	0.194	Medium
Tolfenamic acid	API	Tolfenamic acid	M01A - Antiinflammatory and antirheumatic products non-steroids	33	18	8	44.4444	Over-analyzed	0.18821	205.2	1.09027	High
Amitriptiline	API	Amitriptiline	N06A - Antidepressants	19	12	7	58.3333	Balanced	0.13576	59.5	0.438273	Medium
Amoxicillin	API	Amoxicillin	J01 - Antibacterials for systemic use	23	12	7	58.3333	Balanced	0.078	880	11.2821	High
Atorvastatin	API	Atorvastatin	C10 - Lipid modifying agents	27	14	7	50	Balanced	8.5	209	0.0245882	Low
Bupropion	API	Bupropion	N06A - Antidepressants	24	14	7	50	Balanced	1.11	74.09	0.0667477	Low
Clomipramine	API	Clomipramine	N06A - Antidepressants	11	7	7	100	Balanced	0.03	8.7	0.29	Medium
Clozapine	API	Clozapine	N- Nervous system	15	7	7	100	Balanced	0.1794	94	0.523969	Medium
Diltiazem	API	Diltiazem	C08 - Calcium channel blockers	19	11	7	63.6364	Balanced	0.22521	80.31	0.356601	Medium
Gliclazide	API	Gliclazide	A10 - Drugs used in diabetes	14	8	7	87.5	Balanced	9.13721	22.91	0.00250733	Low
Alprazolam	API	Alprazolam	N05B - Anxiolytics	15	9	6	66.6667	Balanced	0.07684	10.3	0.134045	Medium
Etoricoxib	API	Etoricoxib	M01A - Antiinflammatory and antirheumatic products non-steroids	14	8	6	75	Balanced	75	287.6	0.00383467	Low
Mirtazapine	API	Mirtazapine	N06A - Antidepressants	13	6	6	100	Balanced	1	93	0.093	Low
Norfloxacin	API	Norfloxacin	J01 - Antibacterials for systemic use	23	11	6	54.5455	Balanced	0.5	308	0.616	Medium
Repaglinide	API	Repaglinide	A10 - Drugs used in diabetes	16	10	6	60	Balanced	0.04185	6.8	0.162485	Medium
Sildenafil	API	Sildenafil	G - Genito urinary system and sex hormones	15	8	6	75	Balanced	0.02527	517	20.459	High
Tamoxifen (citrate)	API	Tamoxifen	NOT IN LIST	17	11	6	54.5455	Balanced	0.077	102.8	1.33506	High
Bromazepam	API	Bromazepam	N05B - Anxiolytics	20	11	5	45.4545	Over-analyzed	0.59455	87	0.146329	Medium
Celecoxib	API	Celecoxib	M01A - Antiinflammatory and antirheumatic products non-steroids	16	8	5	62.5	Balanced	1.1	3.6	0.00327273	Low
Clopidogrel	API	Clopidogrel	B - Blood and blood forming organs	15	10	5	50	Balanced	31	21.1	0.000680645	Low
Duloxetine	API	Duloxetine	N06A - Antidepressants	21	13	5	38.4615	Over-analyzed	0.43	25.5	0.0593023	Low
Fluvoxamine	API	Fluvoxamine	N06A - Antidepressants	17	8	5	62.5	Balanced	2.49327	18.7	0.00750019	Low
Glimepiride	API	Glimepiride	A10 - Drugs used in diabetes	17	11	5	45.4545	Over-analyzed	31.3	14.4	0.000460064	Low
Lorazepam	API	Lorazepam	N05B - Anxiolytics	11	6	5	83.3333	Balanced	0.09568	126	1.31689	High
Omeprazole	API	Omeprazole	A02B - Drugs for peptic ulcer and gastro-oesophagel reflux diseases	19	10	5	50	Balanced	18.1	2547.7	0.140757	Medium
Pregabalin	API	Pregabalin	N02 - Analgesics	15	9	5	55.5556	Balanced	100	60.7	0.000607	Low
Prilocaine	API	Prilocaine	N- Nervous system	15	9	5	55.5556	Balanced	150	9.3	6.2e-05	Low
Progesterone	API	Progesterone	G03 - Sex hormones and modulators of the genital system	22	12	5	41.6667	Over-analyzed	1	221	0.221	Medium
Theophylline	API	Theophylline	R03 - Drugs for obstructive airway diseases	9	5	5	100	Balanced	14.8243	533	0.0359546	Low
Betahistine	API	Betahistine	N- Nervous system (rest)	13	7	4	57.1429	Balanced	23.7133	217.3	0.00916364	Low
Cyclophosphamide ( Cyclophophamide monohydrate)	API	Cyclophosphamide	NOT IN LIST	13	7	4	57.1429	Balanced	6.96388	759.9	0.10912	Medium
Cytarabine	API	Cytarabine	NOT IN LIST	16	8	4	50	Balanced	22.5616	100.9	0.00447219	Low
Glibenclamide	API	Glibenclamide	A10 - Drugs used in diabetes	17	11	4	36.3636	Over-analyzed	0.06336	12	0.189394	Medium
Glipizide	API	Glipizide	A10 - Drugs used in diabetes	14	8	4	50	Balanced	0.09049	41.8	0.461929	Medium
Indomethacin, Indomethacine	API	Indomethacin	M01A - Antiinflammatory and antirheumatic products non-steroids	21	14	4	28.5714	Over-analyzed	0.18025	140.2	0.777809	Medium
Niflumic Acid	API	Niflumic Acid	M01A - Antiinflammatory and antirheumatic products non-steroids	8	4	4	100	Balanced	0.1497	794	5.30394	High
Ofloxacin	API	Ofloxacin	J01 - Antibacterials for systemic use	12	5	4	80	Balanced	0.5	460	0.92	Medium
Olanzapine	API	Olanzapine	N- Nervous system	25	13	4	30.7692	Over-analyzed	1.1	85.2	0.0774545	Low
Paroxetine	API	Paroxetine	N06A - Antidepressants	17	11	4	36.3636	Over-analyzed	20	32.4	0.00162	Low
Pindolol, Pindonol	API	Pindolol, Pindonol	C07 - Beta Blocking Agents	16	9	4	44.4444	Over-analyzed	1.21334	522.5	0.43063	Medium
Piroxicam	API	Piroxicam	M01A - Antiinflammatory and antirheumatic products non-steroids	16	9	4	44.4444	Over-analyzed	0.48963	21	0.0428895	Low
Simvastatin	API	Simvastatin	C10 - Lipid modifying agents	22	11	4	36.3636	Over-analyzed	2.63	1738	0.660837	Medium
Sotalol	API	Sotalol	C07 - Beta Blocking Agents	6	4	4	100	Balanced	6.51849	67	0.0102785	Low
Sulfapyridine	API	Sulfapyridine	J01 - Antibacterials for systemic use	13	8	4	50	Balanced	0.46	36.5	0.0793478	Low
Timolol	API	Timolol	C07 - Beta Blocking Agents	13	7	4	57.1429	Balanced	n.a.	19.4	#VALUE!	#VALUE!
Voriconazole	API	Voriconazole	J - Antiinfectives for systemic use	13	7	4	57.1429	Balanced	0.85576	10.8	0.0126204	Low
Ampicillin	API	Ampicillin	J01 - Antibacterials for systemic use	17	9	3	33.3333	Over-analyzed	0.25	498	1.992	High
Cefadroxil	API	Cefadroxil	J01 - Antibacterials for systemic use	13	7	3	42.8571	Over-analyzed	2	28.46	0.01423	Low
Cinnarizine	API	Cinnarizine	N- Nervous system (rest)	15	9	3	33.3333	Over-analyzed	0.04197	121.2	2.88778	High
Clindamycin	API	Clindamycin	J01 - Antibacterials for systemic use	11	7	3	42.8571	Over-analyzed	0.044	54.1	1.22955	High
Desloratadine	metabolite/transformation product	loratadine	R - Respiratory system	14	8	3	37.5	Over-analyzed	36	58.8	0.00163333	Low
Diphenhydramine	API	Diphenhydramine	R - Respiratory system	5	3	3	100	Under-analyzed	0.991	41.43	0.0418063	Low
Doxepin	API	Doxepin	N06A - Antidepressants	18	10	3	30	Over-analyzed	0.318259	316	0.992902	Medium
Ephedrine	API	Ephedrine	C - Cardiovascular System	9	3	3	100	Under-analyzed	38.4466	3442	0.0895267	Low
Eprosartan	API	Eprosartan	C09 - Agents acting on the Renin-Angiotensin system	5	3	3	100	Under-analyzed	0.14269	261.73	1.83426	High
Haloperidol	API	Haloperidol	N- Nervous system	7	5	3	60	Balanced	3.7	42	0.0113514	Low
Hydrochlorothiazide	API	Hydrochlorothiazide	C03 - Diuretics	8	3	3	100	Under-analyzed	100	2668	0.02668	Low
Iopamidol	API	Iopamidol	NOT IN LIST	3	3	3	100	Under-analyzed	0.0301091	160	5.31401	High
Iopromide, Iopromid	API	Iopromide, Iopromid	NOT IN LIST	6	4	3	75	Balanced	20000	360	1.8e-05	Low
Lansoprazole	API	Lansoprazole	A02B - Drugs for peptic ulcer and gastro-oesophagel reflux diseases	14	8	3	37.5	Over-analyzed	0.47418	135.2	0.285124	Medium
Levetiracetam	API	Levetiracetam	N- Nervous system	7	3	3	100	Under-analyzed	37.9861	93.4	0.0024588	Low
Memantine	API	Memantine	N- Nervous system	3	3	3	100	Under-analyzed	1.84286	9.98	0.0054155	Low
Methotrexate	API	Methotrexate	NOT IN LIST	13	7	3	42.8571	Over-analyzed	0.0686458	61	0.888619	Medium
Norsertraline	API	Norsertraline	N06A - Antidepressants	6	3	3	100	Under-analyzed	0.14226	34	0.238999	Medium
Nortriptyline	API	Nortriptyline	N06A - Antidepressants	7	3	3	100	Under-analyzed	0.18505	23.2	0.125372	Medium
O-desmethyl venlafaxine	metabolite/transformation product	Venlafaxine	N06A - Antidepressants	6	3	3	100	Under-analyzed	0.88	1871	2.12614	High
Oxolinic acid	API	Oxolinic acid	J01 - Antibacterials for systemic use	6	3	3	100	Under-analyzed	15	102	0.0068	Low
Primidone	API	Primidone	N- Nervous system	7	3	3	100	Under-analyzed	9.11383	293.6	0.0322148	Low
Quetiapine	API	Quetiapine	N- Nervous system	22	12	3	25	Over-analyzed	10	33.6	0.00336	Low
Topiramate	API	Topiramate	N- Nervous system	7	3	3	100	Under-analyzed	930	650	0.000698925	Low
Valproic Acid	API	Valproic Acid	N- Nervous system	9	3	3	100	Under-analyzed	15.1114	17292	1.1443	High
7-Aminoflunitrazepam	metabolite/transformation product	flunitrazepam	N05C - Hypnotics and sedatives	10	5	2	40	Over-analyzed	0.98389	14.5	0.0147374	Low
8-OH mirtazapine	metabolite/transformation product	mirtazapine	N06A - Antidepressants	6	2	2	100	Inconclusive	0.47898	20	0.0417554	Low
9-OH Risperidone	metabolite/transformation product	Risperidone	N- Nervous system (rest)	4	2	2	100	Inconclusive	250	6.6	2.64e-05	Low
Abacavir (sulphate)	API	Abacavir (sulphate)	J - Antiinfectives for systemic use (rest)	15	7	2	28.5714	Over-analyzed	0.05575	2.59	0.0464574	Low
Biperiden	API	Biperiden	N- Nervous system (rest)	4	3	2	66.6667	Under-analyzed	0.45268	0.3	0.00066272	Low
Buprenorphine	API	Buprenorphine	N02 - Analgesics	10	6	2	33.3333	Over-analyzed	0.22644	24	0.105988	Medium
Cefaclor	API	Cefaclor	J01 - Antibacterials for systemic use	6	2	2	100	Inconclusive	0.5	68	0.136	Medium
Chlordiazepoxide	API	Chlordiazepoxide	N05B - Anxiolytics	5	3	2	66.6667	Under-analyzed	0.56759	2.9	0.00510932	Low
Dacarbazine	API	Dacarbazine	NOT IN LIST	13	7	2	28.5714	Over-analyzed	3.34707	84.8	0.0253356	Low
Diatrizoic acid	API	Diatrizoic acid	NOT IN LIST	2	2	2	100	Inconclusive	0.07309	2600	35.5726	High
Doxycycline	API	Doxycycline	J01 - Antibacterials for systemic use	8	2	2	100	Inconclusive	2	209	0.1045	Medium
Etonogestrel	API	Etonogestrel	G03 - Sex hormones and modulators of the genital system	2	2	2	100	Inconclusive	0.00027	14.4	53.3333	High
Flecainide	API	Flecainide	C01B - Antiarrhythmics, Class I and III	4	2	2	100	Inconclusive	0.64049	7.8	0.0121782	Low
Flumequine	API	Flumequine	J01 - Antibacterials for systemic use	5	2	2	100	Inconclusive	0.25	3.87	0.01548	Low
Iomeprol	API	Iomeprol	NOT IN LIST	5	3	2	66.6667	Under-analyzed	0.14584	390	2.67416	High
Loperamide	API	Loperamide	A - Alimentary track and metabolism	15	9	2	22.2222	Over-analyzed	140	8.3	5.92857e-05	Low
Loratadine	API	Loratadine	R - Respiratory system	3	2	2	100	Inconclusive	5.3	4.3	0.000811321	Low
Meloxicam	API	Meloxicam	M01A - Antiinflammatory and antirheumatic products non-steroids	6	6	2	33.3333	Over-analyzed	0.70284	218	0.31017	Medium
Midazolam	API	Midazolam	N05C - Hypnotics and sedatives	9	5	2	40	Over-analyzed	0.11511	3.8	0.0330119	Low
Morphine	API	Morphine	N02 - Analgesics	10	5	2	40	Over-analyzed	5.38068	79	0.0146822	Low
N-desmethyl sertraline (& N-des-Sertraline)	metabolite/transformation product	Sertraline	N06A - Antidepressants	5	2	2	100	Inconclusive	n.a.	1	#VALUE!	#VALUE!
Norclozapine	API	Norclozapine	N- Nervous system	6	5	2	40	Over-analyzed	0.05367	28	0.521707	Medium
Norfluoxetine	metabolite/transformation product	Fluoxetine	N06A - Antidepressants	6	3	2	66.6667	Under-analyzed	1.70259	18.6	0.0109245	Low
Oxycodone	API	Oxycodone	N02 - Analgesics	5	3	2	66.6667	Under-analyzed	8.03606	15	0.00186659	Low
Pantoprazole	API	Pantoprazole	A02B - Drugs for peptic ulcer and gastro-oesophagel reflux diseases	14	8	2	25	Over-analyzed	0.68119	11.8	0.0173226	Low
Phenobarbital	API	Phenobarbital	N- Nervous system	4	2	2	100	Inconclusive	4.59098	301	0.0655633	Low
Rosuvastatin	API	Rosuvastatin	C10 - Lipid modifying agents	8	6	2	33.3333	Over-analyzed	1.8	526.6	0.292556	Medium
Salbutamol	API	Salbutamol	R03 - Drugs for obstructive airway diseases	18	10	2	20	Over-analyzed	1000	1	1e-06	Low
Sulfathiazole	API	Sulfathiazole	J01 - Antibacterials for systemic use	8	6	2	33.3333	Over-analyzed	1.92235	1	0.000520197	Low
Sulpiride	API	Sulpiride	N- Nervous system	2	2	2	100	Inconclusive	4.08666	1	0.000244699	Low
Temazepam	API	Temazepam	N05C - Hypnotics and sedatives	4	2	2	100	Inconclusive	0.0708	22.9	0.323446	Medium
Trihexyphenidyl	API	Trihexyphenidyl	N- Nervous system	2	2	2	100	Inconclusive	0.41659	0.18	0.00043208	Low
Trimetazidine	API	Trimetazidine	C - Cardiovascular System	13	7	2	28.5714	Over-analyzed	11.1214	77.48	0.00696674	Low
10,11-Dihydro−10,11-dihydroxy carbamazepine	metabolite/transformation product	carbamazepine	N- Nervous system (rest)	1	1	1	100	Inconclusive	1.90998	1	0.000523567	Low
10,11-Epoxycarbamazpine	metabolite/transformation product	carbamazepine	N- Nervous system (rest)	1	1	1	100	Inconclusive	2.56546	5.34	0.0020815	Low
10-Hydroxycarbazepine	metabolite/transformation product	oxcarbazepine	N- Nervous system (rest)	1	1	1	100	Inconclusive	100	1	1e-05	Low
14-Hydroxy-clarithromycin	metabolite/transformation product	clarithromycin	J01 - Antibacterials for systemic use	1	1	1	100	Inconclusive	0.085	1	0.0117647	Low
17-a-ethinyl estradiol	API	17-a-ethinyl estradiol	G03 - Sex hormones and modulators of the genital system	7	6	1	16.6667	Over-analyzed	3.7e-05	1	27.027	High
2-Hydroxycarbamazepine	metabolite/transformation product	carbamazepine	N- Nervous system (rest)	1	1	1	100	Inconclusive	2.00039	1.15	0.000574888	Low
4-Acetamido antipyrine	metabolite/transformation product	metamizole	N02 - Analgesics	1	1	1	100	Inconclusive	100	1	1e-05	Low
4-Formyl aminoantipyrine	metabolite/transformation product	aminophenazone	N02 - Analgesics	1	1	1	100	Inconclusive	1000	1	1e-06	Low
4-Hydroxyomeprazole	metabolite/transformation product	omeprazole	A02B - Drugs for peptic ulcer and gastro-oesophagel reflux diseases	2	1	1	100	Inconclusive	3.97886	81.9	0.0205838	Low
5-Hydroxy-propafenone	metabolite/transformation product	propafenone	C01B - Antiarrhythmics, Class I and III	1	1	1	100	Inconclusive	n.a.	1	#VALUE!	#VALUE!
Acebutolol	API	Acebutolol	C07 - Beta Blocking Agents	1	1	1	100	Inconclusive	2.92925	10	0.00341384	Low
Acyclovir	API	Acyclovir	J - Antiinfectives for systemic use (rest)	11	5	1	20	Over-analyzed	5.59653	14.15	0.00252835	Low
Adefovir	API	Adefovir	J - Antiinfectives for systemic use (rest)	13	7	1	14.2857	Over-analyzed	2.9687	7.6	0.00256004	Low
Aliskiren	API	Aliskiren	C09 - Agents acting on the Renin-Angiotensin system	1	1	1	100	Inconclusive	1000	1	1e-06	Low
Amantadine	API	Amantadine	N- Nervous system (rest)	1	1	1	100	Inconclusive	25	1	4e-05	Low
Amphetamine	API	Amphetamine	N- Nervous system (rest)	10	5	1	20	Over-analyzed	24.797	3.1	0.000125015	Low
Atazanavir	API	Atazanavir	J - Antiinfectives for systemic use (rest)	1	1	1	100	Inconclusive	0.00594	1	0.16835	Medium
BAY g 5919	metabolite/transformation product	Acarbose	A10 - Drugs used in diabetes	1	1	1	100	Inconclusive	n.a.	1	#VALUE!	#VALUE!
Bisacodyl	API	Bisacodyl	A - Alimentary track and metabolism (rest)	13	7	1	14.2857	Over-analyzed	1.43	8.6	0.00601399	Low
Capecitabine	API	Capecitabine	NOT IN LIST	13	7	1	14.2857	Over-analyzed	280	1	3.57143e-06	Low
Celiprolol	API	Celiprolol	C07 - Beta Blocking Agents	3	1	1	100	Inconclusive	0.66872	1	0.00149539	Low
Chloramphenicol	API	Chloramphenicol	J01 - Antibacterials for systemic use	5	2	1	50	Inconclusive	8	40	0.005	Low
Chlorpromazine	API	Chlorpromazine	N- Nervous system (rest)	9	6	1	16.6667	Over-analyzed	0.06585	0.6	0.00911162	Low
Chlortetracycline	API	Chlortetracycline (Chlotetracycline)	J01 - Antibacterials for systemic use	4	2	1	50	Inconclusive	0.29994	85.8	0.286057	Medium
Climbazole	API	Climbazole	NOT IN LIST	1	1	1	100	Inconclusive	0.112	1	0.00892857	Low
Clindamycin sulfoxide	metabolite/transformation product	Clindamycin	J01 - Antibacterials for systemic use	1	1	1	100	Inconclusive	4	1	0.00025	Low
Clobazam	API	Clobazam	N05B - Anxiolytics	8	4	1	25	Over-analyzed	1.16792	4.8	0.00410987	Low
Clopidogrel carboxylic acid	metabolite/transformation product	Clopidogrel	B - Blood and blood forming organs	1	1	1	100	Inconclusive	0.64825	1	0.00154261	Low
Clotrimazole	API	Clotrimazole	NOT IN LIST	2	2	1	50	Inconclusive	0.02998	1.4	0.0466978	Low
Cortisone	API	Cortisone	H - Systemic hormonal preparations, excluding sex hormones and insulins	4	2	1	50	Inconclusive	28.1184	18	0.000640149	Low
Desmethyl-clarithromycin	metabolite/transformation product	Clarithromycin	J01 - Antibacterials for systemic use	1	1	1	100	Inconclusive	1.5	1	0.000666667	Low
Dicloxacillin	API	Dicloxacillin	J01 - Antibacterials for systemic use	4	2	1	50	Inconclusive	0.00508	115	22.6378	High
Ebastine	API	Ebastine	R - Respiratory system	13	7	1	14.2857	Over-analyzed	25	1	4e-05	Low
Enalapril	API	Enalapril	C09 - Agents acting on the Renin-Angiotensin system	13	7	1	14.2857	Over-analyzed	1.57529	0.03	1.90441e-05	Low
Enoxacin	API	Enoxacin	J01 - Antibacterials for systemic use	1	1	1	100	Inconclusive	2.5142	30	0.0119322	Low
Flunitrazepam	API	Flunitrazepam	N05C - Hypnotics and sedatives	8	4	1	25	Over-analyzed	0.93286	10.3	0.0110413	Low
Flupentixol	API	Flupentixol	N- Nervous system	2	2	1	50	Inconclusive	2.446	7.94	0.00324612	Low
Gemfibrozil GSWB1	metabolite/transformation product	Gemfibrozil	C10 - Lipid modifying agents	1	1	1	100	Inconclusive	n.a.	1	#VALUE!	#VALUE!
Hydroxyzine	API	Hydroxyzine	N05B - Anxiolytics	2	2	1	50	Inconclusive	0.25676	2.19	0.00852937	Low
Indapamide (& Indapamine)	API	Indapamide	C03 - Diuretics	17	9	1	11.1111	Over-analyzed	1.28607	112	0.087087	Low
Iohexol	API	Iohexol	NOT IN LIST	3	3	1	33.3333	Over-analyzed	0.13884	76	0.547393	Medium
Irbesartan IB3a	metabolite/transformation product	Irbesartan	C09 - Agents acting on the Renin-Angiotensin system	1	1	1	100	Inconclusive	n.a.	1	#VALUE!	#VALUE!
Irbesartan IB3b	metabolite/transformation product	Irbesartan	C09 - Agents acting on the Renin-Angiotensin system	1	1	1	100	Inconclusive	n.a.	1	#VALUE!	#VALUE!
Isoniazid	API	Isoniazid	J - Antiinfectives for systemic use	12	6	1	16.6667	Over-analyzed	0.13	111.9	0.860769	Medium
Levamisole	API	Levamisole	NOT IN LIST	1	1	1	100	Inconclusive	1.8127	1	0.000551663	Low
Levothyroxine (T4)	API	Levothyroxine (T4)	H - Systemic hormonal preparations, excluding sex hormones and insulins	14	8	1	12.5	Over-analyzed	0.549892	16.5	0.0300059	Low
Lomefloxacin	API	Lomefloxacin	J01 - Antibacterials for systemic use	1	1	1	100	Inconclusive	0.82618	290	0.351013	Medium
Lornoxicam	API	Lornoxicam	M01A - Antiinflammatory and antirheumatic products non-steroids	13	7	1	14.2857	Over-analyzed	0.28813	14.59	0.0506369	Low
Losartan carboxylic acid	metabolite/transformation product	Losartan	C09 - Agents acting on the Renin-Angiotensin system	1	1	1	100	Inconclusive	0.002	1	0.5	Medium
Meclofenamic acid	API	Meclofenamic acid	M01A - Antiinflammatory and antirheumatic products non-steroids	1	1	1	100	Inconclusive	0.09726	1	0.0102817	Low
Met 295 cetirizine	metabolite/transformation product	Cetirizine	R - Respiratory system	1	1	1	100	Inconclusive	n.a.	1	#VALUE!	#VALUE!
Met 590 clarithromycin	metabolite/transformation product	clarithromycin	J01 - Antibacterials for systemic use	1	1	1	100	Inconclusive	n.a.	1	#VALUE!	#VALUE!
Met D617 verapamil	metabolite/transformation product	verapamil	C08 - Calcium channel blockers	1	1	1	100	Inconclusive	n.a.	1	#VALUE!	#VALUE!
Methylprednisolone	API	Methylprednisolone	H - Systemic hormonal preparations, excluding sex hormones and insulins	5	2	1	50	Inconclusive	17.3719	36	0.00207231	Low
N,N-Didesmethyl diltiazem	metabolite/transformation product	diltiazem	C08 - Calcium channel blockers	1	1	1	100	Inconclusive	n.a.	1	#VALUE!	#VALUE!
N-Desisopropyl-propafenone	metabolite/transformation product	propafenone	C01B - Antiarrhythmics, Class I and III	1	1	1	100	Inconclusive	1.41962	1	0.000704415	Low
N-Desmethyl diltiazem	metabolite/transformation product	N-Desmethyl diltiazem	C08 - Calcium channel blockers	1	1	1	100	Inconclusive	n.a.	1	#VALUE!	#VALUE!
Nifedipine	API	Nifedipine	C08 - Calcium channel blockers	15	8	1	12.5	Over-analyzed	0.00899	12.8	1.4238	High
Norcitalopram	metabolite/transformation product	Citalopram	N06A - Antidepressants	1	1	1	100	Inconclusive	0.49715	1	0.00201147	Low
Nordiazepam	API	Nordiazepam	N05B - Anxiolytics	4	2	1	50	Inconclusive	0.43253	3.9	0.00901672	Low
Norephedrine	API	Norephedrine	R - Respiratory system	5	2	1	50	Inconclusive	45.3393	8.7	0.000191887	Low
Norquetiapine	metabolite/transformation product	Quetiapine	N- Nervous system	1	1	1	100	Inconclusive	0.19028	1	0.00525541	Low
Norvenlafaxine	metabolite/transformation product	Venlafaxine	N06A - Antidepressants	1	1	1	100	Inconclusive	6.61384	1	0.000151198	Low
O-Deacetyl diltiazem	metabolite/transformation product	Diltiazem	C08 - Calcium channel blockers	1	1	1	100	Inconclusive	0.36474	1	0.00274168	Low
O-Deacetyl-N-desmethyl diltiazem	metabolite/transformation product	Diltiazem	C08 - Calcium channel blockers	1	1	1	100	Inconclusive	n.a.	1	#VALUE!	#VALUE!
O-Deacetyl-O-desmethyl diltiazem	metabolite/transformation product	Diltiazem	C08 - Calcium channel blockers	1	1	1	100	Inconclusive	n.a.	1	#VALUE!	#VALUE!
O-Desalkyl quetiapine carboxylic acid	metabolite/transformation product	Quetiapine	N- Nervous system	1	1	1	100	Inconclusive	n.a.	1	#VALUE!	#VALUE!
O-Desmethyl diltiazem	metabolite/transformation product	Diltiazem	C08 - Calcium channel blockers	1	1	1	100	Inconclusive	n.a.	1	#VALUE!	#VALUE!
Omeprazole OM10	metabolite/transformation product	Omeprazole	A02B - Drugs for peptic ulcer and gastro-oesophagel reflux diseases	1	1	1	100	Inconclusive	n.a.	1	#VALUE!	#VALUE!
Omeprazole OM14b = 4-hydroxy-omeprazole sulphide	metabolite/transformation product	Omeprazole	A02B - Drugs for peptic ulcer and gastro-oesophagel reflux diseases	1	1	1	100	Inconclusive	0.26318	1	0.00379968	Low
Omeprazole OM7d	metabolite/transformation product	Omeprazole	A02B - Drugs for peptic ulcer and gastro-oesophagel reflux diseases	1	1	1	100	Inconclusive	n.a.	1	#VALUE!	#VALUE!
Oxcarbazepine	API	Oxcarbazepine	N- Nervous system	1	1	1	100	Inconclusive	2.94978	1	0.000339008	Low
Oxprenolol	API	Oxprenolol	C07 - Beta Blocking Agents	1	1	1	100	Inconclusive	4.36107	10	0.00229302	Low
Oxytetracycline	API	Oxytetracycline	J01 - Antibacterials for systemic use	7	2	1	50	Inconclusive	0.5	59.3	0.1186	Medium
Pentobarbital	API	Pentobarbital	N05C - Hypnotics and sedatives	4	1	1	100	Inconclusive	49.5	640	0.0129293	Low
Phenacetin	API	Phenacetin	N02 - Analgesics	1	1	1	100	Inconclusive	9.8267	7820	0.795791	Medium
Phenytoin	API	Phenytoin	N- Nervous system	6	2	1	50	Inconclusive	0.87359	124.6	0.14263	Medium
Piracetam	API	Piracetam	N- Nervous system	1	1	1	100	Inconclusive	53.4567	335.2	0.00627049	Low
Prednisolone	API	Prednisolone	H - Systemic hormonal preparations, excluding sex hormones and insulins	15	9	1	11.1111	Over-analyzed	24.3733	6.3	0.00025848	Low
Propafenone	API	Propafenone	C01B - Antiarrhythmics, Class I and III	3	1	1	100	Inconclusive	0.85109	1	0.00117496	Low
Quetiapine N-oxide	metabolite/transformation product	Quetiapine	N- Nervous system	1	1	1	100	Inconclusive	n.a.	1	#VALUE!	#VALUE!
Rivastigmine	API	Rivastigmine	N- Nervous system	1	1	1	100	Inconclusive	50	4.6	9.2e-05	Low
Sitagliptin	API	Sitagliptin	A10 - Drugs used in diabetes	3	1	1	100	Inconclusive	84	1	1.19048e-05	Low
Sulfadimethoxine	API	Sulfadimethoxine	J01 - Antibacterials for systemic use	4	2	1	50	Inconclusive	1.20684	22	0.0182294	Low
Sulfadimidine, sulfamethazine	API	Sulfadimidine, sulfamethazine	J01 - Antibacterials for systemic use	12	2	1	50	Inconclusive	30	25	0.000833333	Low
Sulfamerazine	API	Sulfamerazine	J01 - Antibacterials for systemic use	8	6	1	16.6667	Over-analyzed	0.68	24	0.0352941	Low
Sulfamethizole	API	Sulfamethizole	J01 - Antibacterials for systemic use	5	3	1	33.3333	Over-analyzed	1.49522	1	0.000668798	Low
Sulfamethoxypyridazine	API	Sulfamethoxypyridazine	J01 - Antibacterials for systemic use	6	4	1	25	Over-analyzed	1.38287	19	0.0137395	Low
Sulfisoxazole	API	Sulfisoxazole	J01 - Antibacterials for systemic use	4	2	1	50	Inconclusive	4.63393	18	0.00388439	Low
Terbutaline	API	Terbutaline	R03 - Drugs for obstructive airway diseases	2	2	1	50	Inconclusive	3000	1.25	4.16667e-07	Low
Tetracycline	API	Tetracycline	J01 - Antibacterials for systemic use	7	3	1	33.3333	Over-analyzed	0.1	66.2	0.662	Medium
Thiamphenicol	API	Thiamphenicol	J01 - Antibacterials for systemic use	4	2	1	50	Inconclusive	1	273	0.273	Medium
Tizanidine	API	Tizanidine	M - Musculo-skeletal system	13	7	1	14.2857	Over-analyzed	0.24344	16.1	0.0661354	Low
Triamterene	API	Triamterene	C03 - Diuretics	4	2	1	50	Inconclusive	0.01002	9.93	0.991018	Medium
Trichlorobutanol	API	Trichlorobutanol	A - Alimentary track and metabolism	1	1	1	100	Inconclusive	68.5606	320	0.0046674	Low
Verapamil	API	Verapamil	C08 - Calcium channel blockers	4	4	1	25	Over-analyzed	2.5311	1	0.000395085	Low
Vildagliptin	API	Vildagliptin	A10 - Drugs used in diabetes	3	1	1	100	Inconclusive	560	1	1.78571e-06	Low
Zolpidem	API	Zolpidem	N05C - Hypnotics and sedatives	2	2	1	50	Inconclusive	0.17752	1.6	0.00901307	Low
Zopiclone	API	Zopiclone	N05C - Hypnotics and sedatives	2	1	1	100	Inconclusive	0.07699	4.5	0.0584491	Low
α-Hydroxymidazolam	metabolite/transformation product	Midazolam	N05C - Hypnotics and sedatives	1	1	1	100	Inconclusive	0.1519	1	0.00658328	Low
2,3,4-trichloro phenol	metabolite/transformation product	Triclosan	NOT IN LIST	2	2	0	0	Inconclusive	1.2	n.a.	#VALUE!	#VALUE!
2,4-dichloro phenol	metabolite/transformation product	Triclosan	NOT IN LIST	2	2	0	0	Inconclusive	4.2	n.a.	#VALUE!	#VALUE!
5-Fluoracil (or 5-Fluorouracil)	API	5-Fluoracil	NOT IN LIST	9	5	0	0	Over-analyzed	0.2	n.a.	#VALUE!	#VALUE!
Aceclofenac	API	Aceclofenac	M01A - Antiinflammatory and antirheumatic products non-steroids	13	7	0	0	Over-analyzed	0.16277	n.a.	#VALUE!	#VALUE!
Albendazole	API	Albendazole	NOT IN LIST	1	1	0	0	Inconclusive	0.26269	n.a.	#VALUE!	#VALUE!
Altretamine	API	Altretamine	NOT IN LIST	2	0	0	0	Inconclusive	0.00921	n.a.	#VALUE!	#VALUE!
Aminopyrine	API	Aminopyrine	N02 - Analgesics	1	1	0	0	Inconclusive	17.5676	n.a.	#VALUE!	#VALUE!
Amlodipine	API	Amlodipine	C08 - Calcium channel blockers	1	1	0	0	Inconclusive	0.23	n.a.	#VALUE!	#VALUE!
Azelastine	API	Azelastine	R - Respiratory system (rest)	2	2	0	0	Inconclusive	11	n.a.	#VALUE!	#VALUE!
Betamethasone (acetate)	API	Betamethasone (acetate)	NOT IN LIST	4	2	0	0	Inconclusive	5.2	n.a.	#VALUE!	#VALUE!
Betaxolol	API	Betaxolol	C07 - Beta Blocking Agents	3	2	0	0	Inconclusive	1.84139	n.a.	#VALUE!	#VALUE!
Bromhexine	API	Bromhexine	R - Respiratory system (rest)	13	7	0	0	Over-analyzed	0.23028	n.a.	#VALUE!	#VALUE!
Bromocriptine	API	Bromocriptine	G - Genito urinary system and sex hormones (rest)	2	2	0	0	Inconclusive	0.0057	n.a.	#VALUE!	#VALUE!
Buspirone	API	Buspirone	N05B - Anxiolytics	13	7	0	0	Over-analyzed	0.07382	n.a.	#VALUE!	#VALUE!
Candesartan	API	Candesartan	C09 - Agents acting on the Renin-Angiotensin system	2	0	0	0	Inconclusive	100	n.a.	#VALUE!	#VALUE!
Captopril	API	Captopril	C09 - Agents acting on the Renin-Angiotensin system	11	5	0	0	Over-analyzed	33.8858	n.a.	#VALUE!	#VALUE!
Carvedilol	API	Carvedilol	C07 - Beta Blocking Agents	13	7	0	0	Over-analyzed	5	n.a.	#VALUE!	#VALUE!
Cefazolin	API	Cefazolin	J01 - Antibacterials for systemic use	4	2	0	0	Inconclusive	1	n.a.	#VALUE!	#VALUE!
Cephalexin	API	Cephalexin	J01 - Antibacterials for systemic use	6	3	0	0	Over-analyzed	4	n.a.	#VALUE!	#VALUE!
Chlorprothixene	API	Chlorprothixene	N- Nervous system (rest)	2	2	0	0	Inconclusive	0.07513	n.a.	#VALUE!	#VALUE!
Cilazapril	API	Cilazapril	C09 - Agents acting on the Renin-Angiotensin system	2	2	0	0	Inconclusive	8.77471	n.a.	#VALUE!	#VALUE!
Clemastine	API	Clemastine	R - Respiratory system	2	2	0	0	Inconclusive	0.17581	n.a.	#VALUE!	#VALUE!
Clonazepam	API	Clonazepam	N- Nervous system	2	2	0	0	Inconclusive	0.29922	n.a.	#VALUE!	#VALUE!
Cloxacillin	API	Cloxacillin	J01 - Antibacterials for systemic use	2	1	0	0	Inconclusive	0.13	n.a.	#VALUE!	#VALUE!
Cyclobenzaprine	API	Cyclobenzaprine	M - Musculo-skeletal system	2	2	0	0	Inconclusive	0.12727	n.a.	#VALUE!	#VALUE!
Cyproheptadine	API	Cyproheptadine	R - Respiratory system	2	2	0	0	Inconclusive	0.5	n.a.	#VALUE!	#VALUE!
Darunavir	API	Darunavir	J - Antiinfectives for systemic use	2	0	0	0	Inconclusive	0.22363	n.a.	#VALUE!	#VALUE!
Dexamethasone	API	Dexamethasone	H - Systemic hormonal preparations, excluding sex hormones and insulins	1	1	0	0	Inconclusive	19.1327	n.a.	#VALUE!	#VALUE!
Dicycloverine	API	Dicycloverine	A - Alimentary track and metabolism	2	2	0	0	Inconclusive	0.21934	n.a.	#VALUE!	#VALUE!
Doxorubicin	API	Doxorubicin	NOT IN LIST	13	7	0	0	Over-analyzed	0.16987	n.a.	#VALUE!	#VALUE!
Dypirone/metamizol	API	Dypirone/metamizol	N02 - Analgesics	1	1	0	0	Inconclusive	14.6918	n.a.	#VALUE!	#VALUE!
Emtricitabine	API	Emtricitabine	J - Antiinfectives for systemic use	2	0	0	0	Inconclusive	23.7653	n.a.	#VALUE!	#VALUE!
Entacapone	API	Entacapone	N- Nervous system	2	0	0	0	Inconclusive	8.54	n.a.	#VALUE!	#VALUE!
Ergonovine	API	Ergonovine	G - Genito urinary system and sex hormones	9	5	0	0	Over-analyzed	1.03814	n.a.	#VALUE!	#VALUE!
Etoposide	API	Etoposide	NOT IN LIST	9	5	0	0	Over-analyzed	1.01275	n.a.	#VALUE!	#VALUE!
Famotidine	API	Famotidine	A02B - Drugs for peptic ulcer and gastro-oesophagel reflux diseases	1	1	0	0	Inconclusive	0.11048	n.a.	#VALUE!	#VALUE!
Fenoprofen	API	Fenoprofen	M01A - Antiinflammatory and antirheumatic products non-steroids	1	1	0	0	Inconclusive	2.60085	n.a.	#VALUE!	#VALUE!
Fexofenadine	API	Fexofenadine	R - Respiratory system	2	2	0	0	Inconclusive	200	n.a.	#VALUE!	#VALUE!
Finasteride	API	Finasteride	G - Genito urinary system and sex hormones	13	7	0	0	Over-analyzed	5	n.a.	#VALUE!	#VALUE!
Fluphenazine	API	Fluphenazine	N- Nervous system	2	2	0	0	Inconclusive	0.06211	n.a.	#VALUE!	#VALUE!
Flurbiprofen	API	Flurbiprofen	M01A - Antiinflammatory and antirheumatic products non-steroids	1	1	0	0	Inconclusive	0.8254	n.a.	#VALUE!	#VALUE!
Flutamide	API	Flutamide	NOT IN LIST	2	2	0	0	Inconclusive	1.14509	n.a.	#VALUE!	#VALUE!
Fluticasone (propionate)	API	Fluticasone	R03 - Drugs for obstructive airway diseases	13	6	0	0	Over-analyzed	8.02416	n.a.	#VALUE!	#VALUE!
Fluvastatin	API	Fluvastatin	C10 - Lipid modifying agents	1	1	0	0	Inconclusive	0.17331	n.a.	#VALUE!	#VALUE!
Hydroxychloroquine	API	Hydroxychloroquine	NOT IN LIST	2	0	0	0	Inconclusive	0.07051	n.a.	#VALUE!	#VALUE!
Imipramine	API	Imipramine	N06A - Antidepressants	4	2	0	0	Inconclusive	0.19399	n.a.	#VALUE!	#VALUE!
Iobitridol	API	Iobitridol	NOT IN LIST	2	0	0	0	Inconclusive	407	n.a.	#VALUE!	#VALUE!
Lamivudine	API	Lamivudine	J - Antiinfectives for systemic use	2	0	0	0	Inconclusive	19.9709	n.a.	#VALUE!	#VALUE!
Linezolid	API	Linezolid	J01 - Antibacterials for systemic use	2	0	0	0	Inconclusive	8	n.a.	#VALUE!	#VALUE!
Maprotiline	API	Maprotiline	N06A - Antidepressants	2	2	0	0	Inconclusive	0.158	n.a.	#VALUE!	#VALUE!
Meclozine	API	Meclozine	R - Respiratory system	2	2	0	0	Inconclusive	0.02747	n.a.	#VALUE!	#VALUE!
mestranol	API	mestranol	G03 - Sex hormones and modulators of the genital system	4	4	0	0	Over-analyzed	1.19388	n.a.	#VALUE!	#VALUE!
Methdilazine	API	Methdilazine	R - Respiratory system	15	8	0	0	Over-analyzed	0.14009	n.a.	#VALUE!	#VALUE!
Methyl dopa	API	Methyl dopa	C02 - Antihypertensives	9	5	0	0	Over-analyzed	64.0051	n.a.	#VALUE!	#VALUE!
Metipranolol	API	Metipranolol	C07 - Beta Blocking Agents	2	0	0	0	Inconclusive	4.55155	n.a.	#VALUE!	#VALUE!
Metronidazole-OH	metabolite/transformation product	Metronidazole	J01 - Antibacterials for systemic use	1	1	0	0	Inconclusive	32.7766	n.a.	#VALUE!	#VALUE!
Mianserin	API	Mianserin	N06A - Antidepressants	2	2	0	0	Inconclusive	0.31887	n.a.	#VALUE!	#VALUE!
Miconazole	API	Miconazole	J - Antiinfectives for systemic use	2	2	0	0	Inconclusive	0.02522	n.a.	#VALUE!	#VALUE!
Nadolol	API	Nadolol	C07 - Beta Blocking Agents	2	1	0	0	Inconclusive	7.20677	n.a.	#VALUE!	#VALUE!
N-desmethyl olanzapine (& N-des-Olanzapine)	metabolite/transformation product	Olanzapine	N- Nervous system	5	2	0	0	Inconclusive	0.13133	n.a.	#VALUE!	#VALUE!
Nefazodone	API	Nefazodone	N06A - Antidepressants	2	2	0	0	Inconclusive	0.00779	n.a.	#VALUE!	#VALUE!
Nitrazepam	API	Nitrazepam	N05C - Hypnotics and sedatives	4	5	0	0	Over-analyzed	0.49177	n.a.	#VALUE!	#VALUE!
Norverapamil	metabolite/transformation product	Verapamil	C08 - Calcium channel blockers	1	1	0	0	Inconclusive	0.10487	n.a.	#VALUE!	#VALUE!
Ondansetron	API	Ondansetron	A - Alimentary track and metabolism	2	0	0	0	Inconclusive	0.99412	n.a.	#VALUE!	#VALUE!
Oxacillin	API	Oxacillin	J01 - Antibacterials for systemic use	2	1	0	0	Inconclusive	1	n.a.	#VALUE!	#VALUE!
Penicillin G, Penicillin V	API	Penicillin G, Penicillin V	J01 - Antibacterials for systemic use	4	1	0	0	Inconclusive	0.25	n.a.	#VALUE!	#VALUE!
Pentoxifylline	API	Pentoxifylline	C - Cardiovascular System	2	0	0	0	Inconclusive	6.01608	n.a.	#VALUE!	#VALUE!
Perphenazine	API	Perphenazine	N- Nervous system	2	0	0	0	Inconclusive	0.08	n.a.	#VALUE!	#VALUE!
Pioglitazone	API	Pioglitazone	A10 - Drugs used in diabetes	2	0	0	0	Inconclusive	0.35165	n.a.	#VALUE!	#VALUE!
Pizotifen	API	Pizotifen	N02 - Analgesics	2	2	0	0	Inconclusive	0.18672	n.a.	#VALUE!	#VALUE!
Pramipexole	API	Pramipexole	N- Nervous system	13	7	0	0	Over-analyzed	7.29703	n.a.	#VALUE!	#VALUE!
Pravastatin	API	Pravastatin	C10 - Lipid modifying agents	1	1	0	0	Inconclusive	4.56617	n.a.	#VALUE!	#VALUE!
Procainamide	API	Procainamide	C01B - Antiarrhythmics, Class I and III	2	0	0	0	Inconclusive	5.00023	n.a.	#VALUE!	#VALUE!
Promethazine	API	Promethazine	R - Respiratory system	2	2	0	0	Inconclusive	0.13207	n.a.	#VALUE!	#VALUE!
Propyphenazone	API	Propyphenazone	N02 - Analgesics	3	2	0	0	Inconclusive	0.8	n.a.	#VALUE!	#VALUE!
Raloxifene	API	Raloxifene	G03 - Sex hormones and modulators of the genital system	13	7	0	0	Over-analyzed	0.00453	n.a.	#VALUE!	#VALUE!
Ramipril	API	Ramipril	C09 - Agents acting on the Renin-Angiotensin system	14	8	0	0	Over-analyzed	1000	n.a.	#VALUE!	#VALUE!
Rifaximin	API	Rifaximin	A - Alimentary track and metabolism	13	7	0	0	Over-analyzed	0.00248	n.a.	#VALUE!	#VALUE!
Ritonavir	API	Ritonavir	J - Antiinfectives for systemic use	2	0	0	0	Inconclusive	0.00461	n.a.	#VALUE!	#VALUE!
Rivaroxaban	API	Rivaroxaban	B - Blood and blood forming organs	2	0	0	0	Inconclusive	8.6	n.a.	#VALUE!	#VALUE!
Solifenacin	API	Solifenacin	G - Genito urinary system and sex hormones	9	5	0	0	Over-analyzed	1.19508	n.a.	#VALUE!	#VALUE!
Sulfacetamide	API	Sulfacetamide	NOT IN LIST	2	2	0	0	Inconclusive	14.3078	n.a.	#VALUE!	#VALUE!
Sulfamoxole	API	Sulfamoxole	J01 - Antibacterials for systemic use	4	2	0	0	Inconclusive	2.43088	n.a.	#VALUE!	#VALUE!
Tamsulosin	API	Tamsulosin	G - Genito urinary system and sex hormones	1	1	0	0	Inconclusive	0.3461	n.a.	#VALUE!	#VALUE!
Tapentadol	API	Tapentadol	N02 - Analgesics	2	0	0	0	Inconclusive	53	n.a.	#VALUE!	#VALUE!
Tenofovir	API	Tenofovir	J - Antiinfectives for systemic use	2	0	0	0	Inconclusive	2.41706	n.a.	#VALUE!	#VALUE!
Tenoxicam	API	Tenoxicam	M01A - Antiinflammatory and antirheumatic products non-steroids	1	1	0	0	Inconclusive	0.288489	n.a.	#VALUE!	#VALUE!
Thiabendazole	API	Thiabendazole	NOT IN LIST	1	1	0	0	Inconclusive	1.2	n.a.	#VALUE!	#VALUE!
Thiocolchicoside	API	Thiocolchicoside	M - Musculo-skeletal system	13	7	0	0	Over-analyzed	0.39597	n.a.	#VALUE!	#VALUE!
Thiopental	API	Thiopental	N05C - Hypnotics and sedatives	4	2	0	0	Inconclusive	0.55691	n.a.	#VALUE!	#VALUE!
Tinidazole	API	Tinidazole	J01 - Antibacterials for systemic use	2	0	0	0	Inconclusive	14.5671	n.a.	#VALUE!	#VALUE!
Torasemide	API	Torasemide	C03 - Diuretics	1	1	0	0	Inconclusive	1670	n.a.	#VALUE!	#VALUE!
Tranexamic acid	API	Tranexamic acid	B - Blood and blood forming organs	2	0	0	0	Inconclusive	192.746	n.a.	#VALUE!	#VALUE!
Trazodone	API	Trazodone	N06A - Antidepressants	1	1	0	0	Inconclusive	0.01585	n.a.	#VALUE!	#VALUE!
Triazolam	API	Triazolam	N05C - Hypnotics and sedatives	13	7	0	0	Over-analyzed	0.02864	n.a.	#VALUE!	#VALUE!
Valdecoxib	API	Valdecoxib	M01A - Antiinflammatory and antirheumatic products non-steroids	2	0	0	0	Inconclusive	0.39647	n.a.	#VALUE!	#VALUE!
Valganciclovir	API	Valganciclovir	J - Antiinfectives for systemic use	9	5	0	0	Over-analyzed	0.76332	n.a.	#VALUE!	#VALUE!
Viblastine	API	Viblastine	NOT IN LIST	13	7	0	0	Over-analyzed	0.00337	n.a.	#VALUE!	#VALUE!
Warfarin	API	Warfarin	B - Blood and blood forming organs	1	1	0	0	Inconclusive	1.2	n.a.	#VALUE!	#VALUE!
